# Supplementary material for: Development of Visible-Light Driven Cu(I) Complex Photosensitizers for Photocatalytic CO2 Reduction
Source: Front Chem. 2019 Jun 6;7:418. doi: 10.3389/fchem.2019.00418 (PMC6562897; doi:10.3389/fchem.2019.00418)
Supplement: Data Sheet 2 — Crystallographic data for Cu(ph), Cu(NCph), Cu(2Bzth), and Cu(2Bzfu) (CCDC numbers: 1895526-1895529) embedding RES and structure factors. [file Data_Sheet_2.zip]

Archive with 3 entries (2 files):
- sum_Cu.cif
- __MACOSX/
- __MACOSX/._sum_Cu.cif
