# Supplementary material for: Development of Visible-Light Driven Cu(I) Complex Photosensitizers for Photocatalytic CO2 Reduction
Source: Front Chem. 2019 Jun 6;7:418. doi: 10.3389/fchem.2019.00418 (PMC6562897; doi:10.3389/fchem.2019.00418)
Supplement: Data Sheet 2 — Crystallographic data for Cu(ph), Cu(NCph), Cu(2Bzth), and Cu(2Bzfu) (CCDC numbers: 1895526-1895529) embedding RES and structure factors. [file Data_Sheet_2.zip › sum_Cu.cif]

 
data_Cu(ph)
 
_audit_creation_method            'SHELXL-2018/1'
_shelx_SHELXL_version_number      '2018/1'
_chemical_name_systematic         '[Cu(bcp)(DPEphos)(PF6)]'
_chemical_name_common             ?
_chemical_melting_point           ?
_chemical_formula_moiety          'C62 H48 Cu N2 O P2 (P F6), 1.85(C4 H10 O), 0.3(C H4 O)'
_chemical_formula_sum
 'C69.70 H67.70 Cu F6 N2 O3.15 P3' 
_chemical_formula_weight          1254.22

loop_
 _atom_type_symbol
 _atom_type_description
 _atom_type_scat_dispersion_real
 _atom_type_scat_dispersion_imag
 _atom_type_scat_source
 'C'  'C'   0.0181   0.0091
 'International Tables Vol C Tables 4.2.6.8 and 6.1.1.4'
 'H'  'H'   0.0000   0.0000
 'International Tables Vol C Tables 4.2.6.8 and 6.1.1.4'
 'N'  'N'   0.0311   0.0180
 'International Tables Vol C Tables 4.2.6.8 and 6.1.1.4'
 'O'  'O'   0.0492   0.0322
 'International Tables Vol C Tables 4.2.6.8 and 6.1.1.4'
 'F'  'F'   0.0727   0.0534
 'International Tables Vol C Tables 4.2.6.8 and 6.1.1.4'
 'P'  'P'   0.2955   0.4335
 'International Tables Vol C Tables 4.2.6.8 and 6.1.1.4'
 'Cu'  'Cu'  -1.9646   0.5888
 'International Tables Vol C Tables 4.2.6.8 and 6.1.1.4'
 
_space_group_crystal_system       triclinic
_space_group_IT_number            2
_space_group_name_H-M_alt         'P -1'
_space_group_name_Hall            '-P 1'
 
_shelx_space_group_comment
;
The symmetry employed for this shelxl refinement is uniquely defined
by the following loop, which should always be used as a source of
symmetry information in preference to the above space-group names.
They are only intended as comments.
;
 
loop_
 _space_group_symop_operation_xyz
 'x, y, z'
 '-x, -y, -z'
 
_cell_length_a                    13.0866(2)
_cell_length_b                    13.8935(3)
_cell_length_c                    17.7742(3)
_cell_angle_alpha                 91.4670(10)
_cell_angle_beta                  106.6100(10)
_cell_angle_gamma                 92.0640(10)
_cell_volume                      3092.65(10)
_cell_formula_units_Z             2
_cell_measurement_temperature     121(2)
_cell_measurement_reflns_used           29576
_cell_measurement_theta_min             3.185
_cell_measurement_theta_max             68.25
 
_exptl_crystal_description        columnar
_exptl_crystal_colour             'yellow'
_exptl_crystal_density_meas       ?
_exptl_crystal_density_method     'not measured'
_exptl_crystal_density_diffrn     1.347          
_exptl_crystal_F_000              1306
_exptl_transmission_factor_min    0.785503
_exptl_transmission_factor_max    1.000000
_exptl_crystal_size_max           0.670
_exptl_crystal_size_mid           0.400
_exptl_crystal_size_min           0.270
_exptl_absorpt_coefficient_mu     1.792
_shelx_estimated_absorpt_T_min    0.380
_shelx_estimated_absorpt_T_max    0.643
_exptl_absorpt_correction_type    Multi-scan
_exptl_absorpt_correction_T_min   0.505
_exptl_absorpt_correction_T_max   0.643
_exptl_absorpt_process_details    
'Empirical Absorption Correction   March 2001 T Higashi'
_exptl_absorpt_special_details    ?
_diffrn_ambient_temperature       121(2)
_diffrn_radiation_wavelength      1.54178
_diffrn_radiation_type            CuK\a
_diffrn_source                    'rotating anode X-ray tube' 
_diffrn_measurement_device_type   'Rigaku R-AXIS RAPID II IP Area Detector' 
_diffrn_measurement_method        '\w scans'
_diffrn_detector_area_resol_mean  ?
_diffrn_reflns_number             36362
_diffrn_reflns_av_unetI/netI      0.0425
_diffrn_reflns_av_R_equivalents   0.0590
_diffrn_reflns_limit_h_min        -15
_diffrn_reflns_limit_h_max        15
_diffrn_reflns_limit_k_min        -16
_diffrn_reflns_limit_k_max        16
_diffrn_reflns_limit_l_min        -21
_diffrn_reflns_limit_l_max        21
_diffrn_reflns_theta_min          3.185
_diffrn_reflns_theta_max          68.242
_diffrn_reflns_theta_full         67.679
_diffrn_measured_fraction_theta_max   0.981
_diffrn_measured_fraction_theta_full  0.982
_diffrn_reflns_Laue_measured_fraction_max    0.981
_diffrn_reflns_Laue_measured_fraction_full   0.982
_diffrn_reflns_point_group_measured_fraction_max   0.981
_diffrn_reflns_point_group_measured_fraction_full  0.982
_reflns_number_total              11116
_reflns_number_gt                 10607
_reflns_threshold_expression      'I > 2\s(I)'
_reflns_Friedel_coverage          0.000
_reflns_Friedel_fraction_max      .
_reflns_Friedel_fraction_full     .
 
_reflns_special_details
;
 Reflections were merged by SHELXL according to the crystal
 class for the calculation of statistics and refinement.
 
 _reflns_Friedel_fraction is defined as the number of unique
 Friedel pairs measured divided by the number that would be
 possible theoretically, ignoring centric projections and
 systematic absences.
;
 
_computing_data_collection      'PROCESS-AUTO (Rigaku, 2002)' 
_computing_cell_refinement      'PROCESS-AUTO (Rigaku, 2002)' 
_computing_data_reduction       'PROCESS-AUTO (Rigaku, 2002)' 
_computing_structure_solution   'SIR2014 (Burla et al., 2014)'
_computing_structure_refinement 'SHELXL-2018/1 (Sheldrick, 2018)'
_computing_molecular_graphics   
;
ORTEP-3 (Farrugia, 2012), ShelXle (Huebschele et al., 2011), 
Mercury (Macrae et al., 2008)
;
_computing_publication_material
; 
WinGX publication routines (Farrugia, 2012)
ShelXle (Huebschele et al., 2011)
Mercury (Macrae et al., 2008)
;
_refine_special_details           ?
_refine_ls_structure_factor_coef  Fsqd
_refine_ls_matrix_type            full
_refine_ls_weighting_scheme       calc
_refine_ls_weighting_details
'w=1/[\s^2^(Fo^2^)+(0.0597P)^2^+2.2685P] where P=(Fo^2^+2Fc^2^)/3'
_atom_sites_solution_primary      direct
_atom_sites_solution_secondary    difmap
_atom_sites_solution_hydrogens    geom
_refine_ls_hydrogen_treatment     constr
_refine_ls_extinction_method      'SHELXL-2018/1 (Sheldrick 2018)'
_refine_ls_extinction_coef        0.00380(16)
_refine_ls_extinction_expression
 'Fc^*^=kFc[1+0.001xFc^2^\l^3^/sin(2\q)]^-1/4^'
_refine_ls_number_reflns          11116
_refine_ls_number_parameters      973
_refine_ls_number_restraints      159
_refine_ls_R_factor_all           0.0496
_refine_ls_R_factor_gt            0.0478
_refine_ls_wR_factor_ref          0.1268
_refine_ls_wR_factor_gt           0.1253
_refine_ls_goodness_of_fit_ref    1.100
_refine_ls_restrained_S_all       1.106
_refine_ls_shift/su_max           0.001
_refine_ls_shift/su_mean          0.000
 
loop_
 _atom_site_label
 _atom_site_type_symbol
 _atom_site_fract_x
 _atom_site_fract_y
 _atom_site_fract_z
 _atom_site_U_iso_or_equiv
 _atom_site_adp_type
 _atom_site_occupancy
 _atom_site_site_symmetry_order  
 _atom_site_calc_flag
 _atom_site_refinement_flags_posn
 _atom_site_refinement_flags_adp
 _atom_site_refinement_flags_occupancy
 _atom_site_disorder_assembly
 _atom_site_disorder_group
Cu1 Cu 0.76411(2) 0.77992(2) 0.72929(2) 0.02198(11) Uani 1 1 d . . . . .
P1 P 0.78318(4) 0.63028(4) 0.78417(3) 0.02329(13) Uani 1 1 d . . . . .
P2 P 0.60249(4) 0.83898(4) 0.70086(3) 0.02108(13) Uani 1 1 d . . . . .
N1 N 0.90577(13) 0.85205(12) 0.79166(10) 0.0234(4) Uani 1 1 d . . . . .
N2 N 0.85226(13) 0.76146(12) 0.64909(9) 0.0218(3) Uani 1 1 d . . . . .
O1 O 0.55651(11) 0.63278(10) 0.67309(8) 0.0251(3) Uani 1 1 d . . . . .
C1 C 0.93127(16) 0.89190(16) 0.86388(12) 0.0268(4) Uani 1 1 d . . . . .
C2 C 1.03383(17) 0.93332(17) 0.90013(13) 0.0304(5) Uani 1 1 d . . . . .
H2 H 1.048957 0.961766 0.951526 0.037 Uiso 1 1 calc R U . . .
C3 C 1.11283(16) 0.93365(16) 0.86296(12) 0.0279(4) Uani 1 1 d . . . . .
C4 C 1.08820(16) 0.88656(15) 0.78740(12) 0.0256(4) Uani 1 1 d . . . . .
C5 C 1.16612(16) 0.87279(16) 0.74593(13) 0.0291(5) Uani 1 1 d . . . . .
H5 H 1.236018 0.901239 0.766644 0.035 Uiso 1 1 calc R U . . .
C6 C 1.14142(16) 0.81985(16) 0.67775(13) 0.0299(5) Uani 1 1 d . . . . .
H6 H 1.195190 0.810221 0.652333 0.036 Uiso 1 1 calc R U . . .
C7 C 1.03612(16) 0.77778(15) 0.64270(12) 0.0256(4) Uani 1 1 d . . . . .
C8 C 1.00787(16) 0.71842(15) 0.57271(12) 0.0271(4) Uani 1 1 d . . . . .
C9 C 0.90258(16) 0.68800(16) 0.54232(12) 0.0274(4) Uani 1 1 d . . . . .
H9 H 0.880946 0.651578 0.493994 0.033 Uiso 1 1 calc R U . . .
C10 C 0.82600(16) 0.70981(15) 0.58151(12) 0.0243(4) Uani 1 1 d . . . . .
C11 C 0.98362(15) 0.84781(14) 0.75430(12) 0.0233(4) Uani 1 1 d . . . . .
C12 C 0.95594(15) 0.79550(14) 0.67935(12) 0.0229(4) Uani 1 1 d . . . . .
C13 C 0.84846(17) 0.89153(19) 0.90730(13) 0.0341(5) Uani 1 1 d . . . . .
H13A H 0.781501 0.861555 0.873646 0.051 Uiso 1 1 calc R U . . .
H13B H 0.836659 0.957933 0.921617 0.051 Uiso 1 1 calc R U . . .
H13C H 0.873096 0.854870 0.955019 0.051 Uiso 1 1 calc R U . . .
C14 C 0.51771(15) 0.76565(15) 0.74487(12) 0.0233(4) Uani 1 1 d . . . . .
C15 C 0.51009(15) 0.66588(15) 0.72950(12) 0.0248(4) Uani 1 1 d . . . . .
C16 C 0.45731(17) 0.60362(16) 0.76764(14) 0.0313(5) Uani 1 1 d . . . . .
H16 H 0.452487 0.536193 0.756028 0.038 Uiso 1 1 calc R U . . .
C17 C 0.41200(18) 0.64151(18) 0.82270(15) 0.0368(5) Uani 1 1 d . . . . .
H17 H 0.376123 0.599616 0.849235 0.044 Uiso 1 1 calc R U . . .
C18 C 0.41832(18) 0.73972(18) 0.83959(14) 0.0349(5) Uani 1 1 d . . . . .
H18 H 0.386641 0.765010 0.877322 0.042 Uiso 1 1 calc R U . . .
C19 C 0.47118(16) 0.80130(16) 0.80114(13) 0.0283(4) Uani 1 1 d . . . . .
H19 H 0.475787 0.868604 0.813251 0.034 Uiso 1 1 calc R U . . .
C20 C 0.58630(16) 0.96248(15) 0.73296(12) 0.0242(4) Uani 1 1 d . . . . .
C21 C 0.67680(17) 1.02071(15) 0.76896(12) 0.0277(4) Uani 1 1 d . . . . .
H21 H 0.745626 0.995637 0.777585 0.033 Uiso 1 1 calc R U . . .
C22 C 0.6670(2) 1.11545(16) 0.79238(13) 0.0347(5) Uani 1 1 d . . . . .
H22 H 0.729058 1.154956 0.816685 0.042 Uiso 1 1 calc R U . . .
C23 C 0.5668(2) 1.15215(17) 0.78027(14) 0.0369(5) Uani 1 1 d . . . . .
H23 H 0.560112 1.216373 0.797331 0.044 Uiso 1 1 calc R U . . .
C24 C 0.47599(19) 1.09522(16) 0.74321(14) 0.0338(5) Uani 1 1 d . . . . .
H24 H 0.407317 1.120716 0.734262 0.041 Uiso 1 1 calc R U . . .
C25 C 0.48581(17) 1.00139(15) 0.71938(13) 0.0284(4) Uani 1 1 d . . . . .
H25 H 0.423600 0.962889 0.693498 0.034 Uiso 1 1 calc R U . . .
C26 C 0.52880(16) 0.84316(14) 0.59697(12) 0.0245(4) Uani 1 1 d . . . . .
C27 C 0.58478(18) 0.87840(16) 0.54662(13) 0.0320(5) Uani 1 1 d . . . . .
H27 H 0.659098 0.894107 0.566418 0.038 Uiso 1 1 calc R U . . .
C28 C 0.5330(2) 0.89063(18) 0.46823(14) 0.0410(6) Uani 1 1 d . . . . .
H28 H 0.571805 0.914483 0.434361 0.049 Uiso 1 1 calc R U . . .
C29 C 0.4247(2) 0.86814(17) 0.43904(14) 0.0414(6) Uani 1 1 d . . . . .
H29 H 0.388929 0.877215 0.385284 0.050 Uiso 1 1 calc R U . . .
C30 C 0.3687(2) 0.83250(18) 0.48813(15) 0.0420(6) Uani 1 1 d . . . . .
H30 H 0.294399 0.816824 0.467925 0.050 Uiso 1 1 calc R U . . .
C31 C 0.42046(18) 0.81934(16) 0.56725(14) 0.0331(5) Uani 1 1 d . . . . .
H31 H 0.381706 0.794158 0.600666 0.040 Uiso 1 1 calc R U . . .
C32 C 0.78609(17) 0.61316(16) 0.88648(13) 0.0296(5) Uani 1 1 d . . . . .
C33 C 0.72083(19) 0.66792(18) 0.91895(14) 0.0352(5) Uani 1 1 d . . . . .
H33 H 0.676738 0.713780 0.888141 0.042 Uiso 1 1 calc R U . . .
C34 C 0.7200(2) 0.6556(2) 0.99651(15) 0.0461(6) Uani 1 1 d . . . . .
H34 H 0.675342 0.692975 1.018350 0.055 Uiso 1 1 calc R U . . .
C35 C 0.7843(2) 0.5891(2) 1.04142(15) 0.0512(7) Uani 1 1 d . . . . .
H35 H 0.784189 0.581110 1.094329 0.061 Uiso 1 1 calc R U . . .
C36 C 0.8487(2) 0.5341(2) 1.00956(15) 0.0493(7) Uani 1 1 d . . . . .
H36 H 0.892568 0.488339 1.040688 0.059 Uiso 1 1 calc R U . . .
C37 C 0.84959(19) 0.54527(19) 0.93268(14) 0.0396(6) Uani 1 1 d . . . . .
H37 H 0.893517 0.506706 0.911090 0.048 Uiso 1 1 calc R U . . .
C38 C 0.91702(16) 0.59851(15) 0.78155(12) 0.0265(4) Uani 1 1 d . . . . .
C39 C 1.00567(17) 0.64138(17) 0.83769(13) 0.0307(5) Uani 1 1 d . . . . .
H39 H 0.996043 0.679514 0.880066 0.037 Uiso 1 1 calc R U . . .
C40 C 1.10800(18) 0.62829(18) 0.83164(15) 0.0374(5) Uani 1 1 d . . . . .
H40 H 1.168055 0.657606 0.869858 0.045 Uiso 1 1 calc R U . . .
C41 C 1.12256(18) 0.57257(18) 0.76997(16) 0.0389(6) Uani 1 1 d . . . . .
H41 H 1.192569 0.562652 0.766558 0.047 Uiso 1 1 calc R U . . .
C42 C 1.03561(19) 0.53174(18) 0.71382(15) 0.0372(5) Uani 1 1 d . . . . .
H42 H 1.045596 0.493856 0.671439 0.045 Uiso 1 1 calc R U . . .
C43 C 0.93303(17) 0.54568(16) 0.71883(14) 0.0303(5) Uani 1 1 d . . . . .
H43 H 0.873272 0.518782 0.678931 0.036 Uiso 1 1 calc R U . . .
C44 C 0.69759(16) 0.52692(15) 0.73305(12) 0.0253(4) Uani 1 1 d . . . . .
C45 C 0.59601(16) 0.53973(15) 0.68296(13) 0.0272(4) Uani 1 1 d . . . . .
C46 C 0.53224(18) 0.46329(17) 0.64113(15) 0.0361(5) Uani 1 1 d . . . . .
H46 H 0.464254 0.474345 0.605975 0.043 Uiso 1 1 calc R U . . .
C47 C 0.56830(19) 0.37055(17) 0.65090(16) 0.0396(6) Uani 1 1 d . . . . .
H47 H 0.524891 0.317684 0.622629 0.048 Uiso 1 1 calc R U . . .
C48 C 0.66781(19) 0.35510(16) 0.70201(15) 0.0361(5) Uani 1 1 d . . . . .
H48 H 0.692298 0.291500 0.709178 0.043 Uiso 1 1 calc R U . . .
C49 C 0.73143(18) 0.43203(16) 0.74254(14) 0.0310(5) Uani 1 1 d . . . . .
H49 H 0.799407 0.420543 0.777521 0.037 Uiso 1 1 calc R U . . .
C51 C 1.21807(16) 0.98213(16) 0.90350(13) 0.0291(5) Uani 1 1 d . . . . .
C50 C 0.71359(16) 0.66999(16) 0.54835(13) 0.0282(4) Uani 1 1 d . . . . .
H50A H 0.670591 0.690576 0.582338 0.042 Uiso 1 1 calc R U . . .
H50B H 0.713222 0.599441 0.545478 0.042 Uiso 1 1 calc R U . . .
H50C H 0.683455 0.693926 0.495560 0.042 Uiso 1 1 calc R U . . .
C52 C 1.27207(17) 0.95860(18) 0.98032(13) 0.0341(5) Uani 1 1 d . . . . .
H52 H 1.245111 0.906977 1.004229 0.041 Uiso 1 1 calc R U . . .
C53 C 1.36471(18) 1.0101(2) 1.02182(14) 0.0413(6) Uani 1 1 d . . . . .
H53 H 1.401042 0.993644 1.073904 0.050 Uiso 1 1 calc R U . . .
C54 C 1.40404(19) 1.0853(2) 0.98744(15) 0.0444(6) Uani 1 1 d . . . . .
H54 H 1.466742 1.121230 1.016283 0.053 Uiso 1 1 calc R U . . .
C55 C 1.35250(19) 1.10856(19) 0.91104(15) 0.0411(6) Uani 1 1 d . . . . .
H55 H 1.380533 1.159890 0.887497 0.049 Uiso 1 1 calc R U . . .
C56 C 1.25980(18) 1.05713(18) 0.86856(14) 0.0352(5) Uani 1 1 d . . . . .
H56 H 1.225010 1.072937 0.816014 0.042 Uiso 1 1 calc R U . . .
C57 C 1.08841(17) 0.68406(16) 0.53491(13) 0.0288(5) Uani 1 1 d . . . . .
C58 C 1.17726(18) 0.63700(18) 0.57873(14) 0.0355(5) Uani 1 1 d . . . . .
H58 H 1.189462 0.631570 0.633741 0.043 Uiso 1 1 calc R U . . .
C59 C 1.24780(19) 0.59813(18) 0.54223(16) 0.0404(6) Uani 1 1 d . . . . .
H59 H 1.307183 0.564909 0.572199 0.048 Uiso 1 1 calc R U . . .
C60 C 1.2323(2) 0.60741(17) 0.46274(16) 0.0385(6) Uani 1 1 d . . . . .
H60 H 1.281321 0.581549 0.438086 0.046 Uiso 1 1 calc R U . . .
C61 C 1.1447(2) 0.65466(17) 0.41903(15) 0.0366(5) Uani 1 1 d . . . . .
H61 H 1.133913 0.661115 0.364263 0.044 Uiso 1 1 calc R U . . .
C62 C 1.07267(18) 0.69260(17) 0.45447(14) 0.0320(5) Uani 1 1 d . . . . .
H62 H 1.012556 0.724441 0.423918 0.038 Uiso 1 1 calc R U . . .
P3A P 0.7292(2) 0.6749(2) 0.28596(18) 0.0312(13) Uani 0.608(8) 1 d D U P A 1
F1A F 0.7606(6) 0.6391(7) 0.2144(3) 0.127(3) Uani 0.608(8) 1 d D U P A 1
F2A F 0.6909(4) 0.7141(4) 0.3585(2) 0.0718(13) Uani 0.608(8) 1 d D U P A 1
F3A F 0.7100(4) 0.5677(3) 0.3084(5) 0.103(3) Uani 0.608(8) 1 d D U P A 1
F4A F 0.8446(3) 0.6727(3) 0.3373(3) 0.0672(12) Uani 0.608(8) 1 d D U P A 1
F5A F 0.7454(5) 0.7846(4) 0.2665(5) 0.094(2) Uani 0.608(8) 1 d D . P A 1
F6A F 0.6061(4) 0.6778(6) 0.2376(3) 0.113(3) Uani 0.608(8) 1 d D . P A 1
P3B P 0.7313(5) 0.6737(4) 0.2869(4) 0.050(3) Uani 0.392(8) 1 d D U P A 2
F1B F 0.8527(5) 0.6649(5) 0.2813(10) 0.128(5) Uani 0.392(8) 1 d D U P A 2
F2B F 0.6143(8) 0.6765(7) 0.2815(10) 0.155(7) Uani 0.392(8) 1 d D U P A 2
F3B F 0.7533(12) 0.5897(6) 0.3449(5) 0.138(5) Uani 0.392(8) 1 d D U P A 2
F4B F 0.7705(14) 0.7504(7) 0.3525(6) 0.185(8) Uani 0.392(8) 1 d D U P A 2
F5B F 0.7139(8) 0.7538(6) 0.2273(6) 0.082(3) Uani 0.392(8) 1 d D . P A 2
F6B F 0.7040(7) 0.5912(5) 0.2206(5) 0.082(3) Uani 0.392(8) 1 d D . P A 2
O3 O 0.5131(7) 0.4818(6) 1.0152(5) 0.063(2) Uani 0.352(5) 1 d D . P B -1
C67A C 0.4291(17) 0.5892(14) 1.0801(9) 0.076(4) Uani 0.352(5) 1 d D . P B -1
H67A H 0.400538 0.532244 1.099998 0.115 Uiso 0.352(5) 1 calc R U P B -1
H67B H 0.378669 0.640885 1.074265 0.115 Uiso 0.352(5) 1 calc R U P B -1
H67C H 0.497558 0.610915 1.117243 0.115 Uiso 0.352(5) 1 calc R U P B -1
C68A C 0.4455(9) 0.5642(10) 1.0016(7) 0.055(3) Uani 0.352(5) 1 d D . P B -1
H68A H 0.376360 0.547226 0.962035 0.065 Uiso 0.352(5) 1 calc R U P B -1
H68B H 0.480820 0.618959 0.982845 0.065 Uiso 0.352(5) 1 calc R U P B -1
C67B C 0.5961(15) 0.3652(13) 0.9500(12) 0.088(5) Uani 0.352(5) 1 d D . P B -1
H67D H 0.555525 0.307197 0.957157 0.131 Uiso 0.352(5) 1 calc R U P B -1
H67E H 0.661498 0.373669 0.993813 0.131 Uiso 0.352(5) 1 calc R U P B -1
H67F H 0.614782 0.358287 0.900537 0.131 Uiso 0.352(5) 1 calc R U P B -1
C68B C 0.5304(18) 0.4503(13) 0.9475(11) 0.075(4) Uani 0.352(5) 1 d D . P B -1
H68C H 0.564816 0.504298 0.927055 0.090 Uiso 0.352(5) 1 calc R U P B -1
H68D H 0.460055 0.435330 0.908859 0.090 Uiso 0.352(5) 1 calc R U P B -1
O5 O 0.522(5) 0.422(2) 0.954(4) 0.142(19) Uani 0.148(5) 1 d D U P B -2
H5A H 0.473194 0.458341 0.932266 0.212 Uiso 0.148(5) 1 calc R U P B -2
C71 C 0.4966(17) 0.3248(16) 0.9175(14) 0.047(6) Uani 0.148(5) 1 d D U P B -2
H71A H 0.455030 0.287846 0.945808 0.070 Uiso 0.148(5) 1 calc R U P B -2
H71B H 0.562779 0.292476 0.920214 0.070 Uiso 0.148(5) 1 calc R U P B -2
H71C H 0.454668 0.329011 0.862466 0.070 Uiso 0.148(5) 1 calc R U P B -2
O6 O 0.450(4) 0.646(6) 1.070(3) 0.20(3) Uani 0.148(5) 1 d D U P B -2
H6A H 0.449035 0.596295 1.042885 0.298 Uiso 0.148(5) 1 calc R U P B -2
C72 C 0.3477(19) 0.693(2) 1.0420(12) 0.071(7) Uani 0.148(5) 1 d D U P B -2
H72A H 0.357630 0.750783 1.013987 0.106 Uiso 0.148(5) 1 calc R U P B -2
H72B H 0.321779 0.711132 1.086751 0.106 Uiso 0.148(5) 1 calc R U P B -2
H72C H 0.295411 0.648070 1.006351 0.106 Uiso 0.148(5) 1 calc R U P B -2
O4 O 1.0061(12) -0.0095(17) 0.4885(9) 0.085(3) Uani 0.5 1 d D . P C -3
C69A C 1.1855(10) 0.0411(12) 0.5414(10) 0.100(5) Uani 0.5 1 d D . P C -3
H69A H 1.184663 0.058854 0.488250 0.150 Uiso 0.5 1 calc R U P C -3
H69B H 1.210678 -0.024325 0.550689 0.150 Uiso 0.5 1 calc R U P C -3
H69C H 1.233539 0.086378 0.579847 0.150 Uiso 0.5 1 calc R U P C -3
C70A C 1.0781(7) 0.0448(7) 0.5496(7) 0.080(3) Uani 0.5 1 d D . P C -3
H70A H 1.076880 0.018922 0.600773 0.097 Uiso 0.5 1 calc R U P C -3
H70B H 1.056787 0.112500 0.548444 0.097 Uiso 0.5 1 calc R U P C -3
C69B C 0.8270(12) -0.0641(12) 0.4254(10) 0.124(5) Uani 0.5 1 d D . P C -3
H69D H 0.828673 -0.032612 0.377025 0.186 Uiso 0.5 1 calc R U P C -3
H69E H 0.755120 -0.061933 0.431641 0.186 Uiso 0.5 1 calc R U P C -3
H69F H 0.846074 -0.131398 0.422431 0.186 Uiso 0.5 1 calc R U P C -3
C70B C 0.9010(8) -0.0156(11) 0.4905(8) 0.113(4) Uani 0.5 1 d D . P C -3
H70C H 0.877330 0.050639 0.494962 0.136 Uiso 0.5 1 calc R U P C -3
H70D H 0.898561 -0.048718 0.538682 0.136 Uiso 0.5 1 calc R U P C -3
C63A C 0.9441(8) 0.2541(7) 0.9275(4) 0.094(3) Uani 0.722(11) 1 d D U P D 3
H63A H 0.923070 0.192953 0.946303 0.141 Uiso 0.722(11) 1 calc R U P D 3
H63B H 0.880622 0.291136 0.905932 0.141 Uiso 0.722(11) 1 calc R U P D 3
H63C H 0.993847 0.291199 0.971301 0.141 Uiso 0.722(11) 1 calc R U P D 3
C64A C 0.9987(5) 0.2339(7) 0.8632(3) 0.085(2) Uani 0.722(11) 1 d D U P D 3
H64A H 1.018495 0.295373 0.842795 0.102 Uiso 0.722(11) 1 calc R U P D 3
H64B H 1.064513 0.198752 0.884975 0.102 Uiso 0.722(11) 1 calc R U P D 3
O2A O 0.9270(4) 0.1781(5) 0.8022(3) 0.0660(15) Uani 0.722(11) 1 d D U P D 3
C65A C 0.9737(8) 0.1543(11) 0.7421(6) 0.075(3) Uani 0.722(11) 1 d D U P D 3
H65A H 1.037367 0.116330 0.763801 0.090 Uiso 0.722(11) 1 calc R U P D 3
H65B H 0.996736 0.213965 0.721139 0.090 Uiso 0.722(11) 1 calc R U P D 3
C66A C 0.8928(6) 0.0955(6) 0.6760(4) 0.0698(19) Uani 0.722(11) 1 d D U P D 3
H66A H 0.830082 0.133514 0.654417 0.105 Uiso 0.722(11) 1 calc R U P D 3
H66B H 0.870973 0.036059 0.696800 0.105 Uiso 0.722(11) 1 calc R U P D 3
H66C H 0.925573 0.079444 0.634383 0.105 Uiso 0.722(11) 1 calc R U P D 3
C64B C 0.9538(19) 0.2814(14) 0.8959(13) 0.105(11) Uani 0.278(11) 1 d D U P D 4
H64C H 0.964789 0.345705 0.875976 0.126 Uiso 0.278(11) 1 calc R U P D 4
H64D H 1.022879 0.262714 0.931267 0.126 Uiso 0.278(11) 1 calc R U P D 4
C63B C 0.873(2) 0.2866(13) 0.9409(9) 0.096(7) Uani 0.278(11) 1 d D U P D 4
H63D H 0.804406 0.303254 0.905518 0.143 Uiso 0.278(11) 1 calc R U P D 4
H63E H 0.897210 0.335993 0.983294 0.143 Uiso 0.278(11) 1 calc R U P D 4
H63F H 0.865646 0.223965 0.963283 0.143 Uiso 0.278(11) 1 calc R U P D 4
O2B O 0.9201(13) 0.2145(12) 0.8329(12) 0.091(5) Uani 0.278(11) 1 d D U P D 4
C65B C 0.9937(17) 0.210(2) 0.7889(16) 0.119(8) Uani 0.278(11) 1 d D U P D 4
H65C H 1.063671 0.190536 0.822096 0.142 Uiso 0.278(11) 1 calc R U P D 4
H65D H 1.003536 0.273959 0.767656 0.142 Uiso 0.278(11) 1 calc R U P D 4
C66B C 0.945(2) 0.132(2) 0.7188(17) 0.106(14) Uani 0.278(11) 1 d D U P D 4
H66D H 0.880276 0.156406 0.682729 0.158 Uiso 0.278(11) 1 calc R U P D 4
H66E H 0.926847 0.071806 0.740438 0.158 Uiso 0.278(11) 1 calc R U P D 4
H66F H 0.997502 0.120461 0.690347 0.158 Uiso 0.278(11) 1 calc R U P D 4
 
loop_
 _atom_site_aniso_label
 _atom_site_aniso_U_11
 _atom_site_aniso_U_22
 _atom_site_aniso_U_33
 _atom_site_aniso_U_23
 _atom_site_aniso_U_13
 _atom_site_aniso_U_12
Cu1 0.01738(16) 0.02505(18) 0.02455(17) 0.00298(12) 0.00733(12) 0.00243(11)
P1 0.0203(2) 0.0254(3) 0.0247(3) 0.0060(2) 0.00643(19) 0.00378(19)
P2 0.0177(2) 0.0219(3) 0.0242(3) 0.00209(19) 0.00662(19) 0.00235(18)
N1 0.0200(8) 0.0263(9) 0.0249(8) 0.0016(7) 0.0079(7) 0.0029(7)
N2 0.0198(8) 0.0234(8) 0.0230(8) 0.0032(7) 0.0070(6) 0.0035(6)
O1 0.0228(7) 0.0228(7) 0.0309(8) 0.0026(6) 0.0090(6) 0.0036(5)
C1 0.0225(10) 0.0313(11) 0.0274(10) 0.0003(9) 0.0082(8) 0.0023(8)
C2 0.0252(10) 0.0390(12) 0.0263(10) -0.0056(9) 0.0068(8) 0.0002(9)
C3 0.0222(10) 0.0321(11) 0.0286(11) 0.0021(9) 0.0060(8) 0.0027(8)
C4 0.0217(10) 0.0274(11) 0.0285(10) 0.0023(8) 0.0083(8) 0.0020(8)
C5 0.0195(10) 0.0343(12) 0.0344(11) -0.0001(9) 0.0095(8) -0.0025(8)
C6 0.0228(10) 0.0363(12) 0.0343(11) -0.0001(9) 0.0143(9) 0.0016(9)
C7 0.0233(10) 0.0278(11) 0.0275(10) 0.0032(8) 0.0099(8) 0.0031(8)
C8 0.0260(10) 0.0294(11) 0.0288(11) 0.0037(9) 0.0119(8) 0.0041(8)
C9 0.0266(10) 0.0306(11) 0.0262(10) -0.0001(9) 0.0093(8) 0.0030(8)
C10 0.0239(10) 0.0247(10) 0.0250(10) 0.0044(8) 0.0076(8) 0.0038(8)
C11 0.0212(9) 0.0247(10) 0.0256(10) 0.0033(8) 0.0087(8) 0.0031(8)
C12 0.0215(9) 0.0223(10) 0.0257(10) 0.0044(8) 0.0078(8) 0.0032(8)
C13 0.0246(10) 0.0498(14) 0.0289(11) -0.0067(10) 0.0101(9) -0.0010(9)
C14 0.0154(9) 0.0272(10) 0.0260(10) 0.0032(8) 0.0037(7) 0.0014(7)
C15 0.0162(9) 0.0286(11) 0.0293(10) 0.0029(8) 0.0055(8) 0.0020(8)
C16 0.0238(10) 0.0289(11) 0.0412(12) 0.0048(9) 0.0096(9) -0.0023(8)
C17 0.0285(11) 0.0419(13) 0.0431(13) 0.0055(11) 0.0159(10) -0.0064(10)
C18 0.0280(11) 0.0439(13) 0.0371(12) 0.0008(10) 0.0165(9) -0.0007(10)
C19 0.0223(10) 0.0315(11) 0.0322(11) 0.0006(9) 0.0092(8) 0.0019(8)
C20 0.0258(10) 0.0240(10) 0.0246(10) 0.0022(8) 0.0098(8) 0.0023(8)
C21 0.0274(10) 0.0279(11) 0.0271(10) 0.0021(8) 0.0071(8) -0.0016(8)
C22 0.0440(13) 0.0272(11) 0.0313(11) -0.0005(9) 0.0094(10) -0.0072(10)
C23 0.0554(15) 0.0239(11) 0.0367(12) -0.0001(9) 0.0215(11) 0.0026(10)
C24 0.0391(12) 0.0299(12) 0.0389(12) 0.0051(10) 0.0201(10) 0.0097(10)
C25 0.0277(10) 0.0268(11) 0.0323(11) 0.0018(9) 0.0111(9) 0.0028(8)
C26 0.0276(10) 0.0205(10) 0.0250(10) 0.0015(8) 0.0063(8) 0.0057(8)
C27 0.0336(11) 0.0321(12) 0.0318(11) 0.0064(9) 0.0107(9) 0.0073(9)
C28 0.0543(15) 0.0380(13) 0.0328(12) 0.0069(10) 0.0148(11) 0.0086(11)
C29 0.0618(16) 0.0289(12) 0.0256(11) 0.0001(9) -0.0008(11) 0.0070(11)
C30 0.0407(13) 0.0346(13) 0.0391(13) -0.0024(10) -0.0063(11) -0.0015(10)
C31 0.0319(11) 0.0287(11) 0.0343(12) 0.0024(9) 0.0029(9) -0.0014(9)
C32 0.0260(10) 0.0357(12) 0.0276(11) 0.0077(9) 0.0077(8) 0.0012(9)
C33 0.0347(12) 0.0409(13) 0.0313(12) 0.0063(10) 0.0108(9) 0.0032(10)
C34 0.0490(15) 0.0603(17) 0.0334(13) 0.0014(12) 0.0191(11) 0.0013(13)
C35 0.0503(16) 0.076(2) 0.0270(12) 0.0122(13) 0.0107(11) -0.0066(14)
C36 0.0394(14) 0.0704(19) 0.0377(14) 0.0263(13) 0.0075(11) 0.0081(13)
C37 0.0336(12) 0.0508(15) 0.0361(13) 0.0173(11) 0.0106(10) 0.0080(11)
C38 0.0220(10) 0.0265(10) 0.0319(11) 0.0109(9) 0.0078(8) 0.0054(8)
C39 0.0259(10) 0.0350(12) 0.0306(11) 0.0105(9) 0.0058(9) 0.0055(9)
C40 0.0235(11) 0.0441(14) 0.0406(13) 0.0156(11) 0.0016(9) 0.0022(9)
C41 0.0249(11) 0.0427(14) 0.0536(15) 0.0164(12) 0.0160(10) 0.0110(10)
C42 0.0342(12) 0.0360(13) 0.0474(14) 0.0084(11) 0.0197(11) 0.0092(10)
C43 0.0263(11) 0.0287(11) 0.0377(12) 0.0065(9) 0.0111(9) 0.0051(8)
C44 0.0254(10) 0.0238(10) 0.0299(11) 0.0054(8) 0.0125(8) 0.0016(8)
C45 0.0262(10) 0.0232(10) 0.0355(11) 0.0033(9) 0.0139(9) 0.0024(8)
C46 0.0245(11) 0.0307(12) 0.0525(14) -0.0033(10) 0.0107(10) -0.0010(9)
C47 0.0332(12) 0.0272(12) 0.0619(16) -0.0052(11) 0.0203(11) -0.0046(9)
C48 0.0381(12) 0.0243(11) 0.0548(15) 0.0079(10) 0.0266(11) 0.0038(9)
C49 0.0306(11) 0.0280(11) 0.0396(12) 0.0111(9) 0.0168(9) 0.0054(9)
C51 0.0222(10) 0.0349(12) 0.0309(11) -0.0052(9) 0.0095(8) -0.0007(9)
C50 0.0238(10) 0.0304(11) 0.0304(11) -0.0024(9) 0.0081(8) 0.0004(8)
C52 0.0239(10) 0.0476(14) 0.0318(11) -0.0005(10) 0.0101(9) 0.0005(9)
C53 0.0237(11) 0.0666(17) 0.0317(12) -0.0054(11) 0.0056(9) 0.0000(11)
C54 0.0260(11) 0.0643(17) 0.0413(14) -0.0166(12) 0.0101(10) -0.0096(11)
C55 0.0340(12) 0.0439(14) 0.0469(14) -0.0072(11) 0.0158(11) -0.0092(10)
C56 0.0287(11) 0.0411(13) 0.0353(12) -0.0032(10) 0.0091(9) -0.0029(10)
C57 0.0256(10) 0.0295(11) 0.0348(11) -0.0023(9) 0.0147(9) -0.0006(8)
C58 0.0309(11) 0.0426(13) 0.0360(12) 0.0017(10) 0.0138(10) 0.0056(10)
C59 0.0315(12) 0.0392(13) 0.0558(16) 0.0047(11) 0.0199(11) 0.0091(10)
C60 0.0391(13) 0.0316(12) 0.0554(15) -0.0037(11) 0.0308(12) 0.0014(10)
C61 0.0431(13) 0.0347(12) 0.0393(13) -0.0019(10) 0.0239(11) -0.0003(10)
C62 0.0313(11) 0.0327(12) 0.0356(12) -0.0008(9) 0.0156(9) 0.0001(9)
P3A 0.0207(14) 0.045(2) 0.0264(19) -0.0029(13) 0.0040(11) 0.0110(10)
F1A 0.157(7) 0.184(7) 0.058(3) -0.010(4) 0.051(4) 0.098(5)
F2A 0.080(3) 0.097(3) 0.051(2) -0.0078(19) 0.0404(19) 0.000(2)
F3A 0.062(2) 0.042(2) 0.207(8) 0.004(3) 0.044(3) -0.0101(17)
F4A 0.0249(17) 0.078(2) 0.085(3) -0.002(2) -0.0054(15) 0.0023(14)
F5A 0.099(4) 0.060(3) 0.163(7) 0.055(4) 0.093(5) 0.038(3)
F6A 0.049(3) 0.164(6) 0.093(3) -0.048(4) -0.032(3) 0.047(3)
P3B 0.075(5) 0.027(3) 0.048(4) 0.017(2) 0.015(3) 0.004(2)
F1B 0.046(3) 0.059(4) 0.292(16) 0.023(7) 0.066(7) 0.012(3)
F2B 0.108(8) 0.097(7) 0.335(19) 0.072(10) 0.174(11) 0.043(6)
F3B 0.298(15) 0.072(6) 0.059(4) 0.051(4) 0.063(6) 0.060(7)
F4B 0.292(18) 0.092(6) 0.108(7) -0.069(6) -0.045(9) 0.051(9)
F5B 0.108(6) 0.054(5) 0.097(6) 0.049(4) 0.043(5) 0.028(4)
F6B 0.092(5) 0.059(4) 0.075(5) -0.025(3) -0.007(4) 0.018(3)
O3 0.069(6) 0.067(7) 0.043(6) 0.016(4) 0.005(4) -0.019(4)
C67A 0.087(11) 0.077(11) 0.059(8) -0.015(7) 0.015(7) -0.022(9)
C68A 0.062(6) 0.068(8) 0.024(5) 0.005(5) -0.001(4) -0.019(5)
C67B 0.075(12) 0.095(12) 0.082(11) -0.022(9) 0.012(9) -0.026(8)
C68B 0.105(11) 0.052(9) 0.062(9) 0.006(6) 0.017(7) -0.021(7)
O5 0.17(4) 0.044(19) 0.22(5) 0.04(2) 0.06(3) 0.01(2)
C71 0.026(11) 0.063(13) 0.050(11) 0.012(9) 0.009(9) -0.013(10)
O6 0.15(4) 0.30(6) 0.16(4) 0.04(4) 0.04(3) 0.18(4)
C72 0.068(16) 0.11(2) 0.036(11) -0.005(12) 0.012(10) 0.004(14)
O4 0.075(4) 0.106(9) 0.086(9) -0.012(6) 0.046(4) -0.027(5)
C69A 0.063(7) 0.109(8) 0.134(11) -0.059(8) 0.047(7) -0.021(5)
C70A 0.059(6) 0.084(6) 0.095(7) 0.007(5) 0.016(5) 0.012(5)
C69B 0.093(11) 0.116(12) 0.149(15) 0.020(10) 0.018(9) -0.042(9)
C70B 0.068(7) 0.161(13) 0.114(10) 0.030(9) 0.030(7) 0.012(8)
C63A 0.080(5) 0.134(9) 0.057(4) 0.008(4) 0.005(4) -0.022(5)
C64A 0.058(4) 0.130(7) 0.057(4) 0.014(4) 0.002(3) -0.035(4)
O2A 0.039(2) 0.100(4) 0.055(3) 0.019(2) 0.0073(17) -0.007(2)
C65A 0.036(3) 0.134(8) 0.053(4) 0.035(4) 0.006(3) 0.005(4)
C66A 0.062(4) 0.085(4) 0.063(4) 0.025(3) 0.019(3) 0.004(3)
C64B 0.106(18) 0.054(9) 0.101(19) 0.004(11) -0.052(16) -0.015(10)
C63B 0.134(18) 0.072(10) 0.059(9) -0.016(7) -0.001(10) -0.033(11)
O2B 0.057(8) 0.081(10) 0.125(15) 0.020(9) 0.008(9) -0.006(7)
C65B 0.068(12) 0.16(2) 0.14(2) 0.054(17) 0.044(13) 0.018(13)
C66B 0.13(3) 0.11(2) 0.12(3) 0.08(2) 0.09(2) 0.08(2)
 
_geom_special_details
;
 All esds (except the esd in the dihedral angle between two l.s. planes)
 are estimated using the full covariance matrix.  The cell esds are taken
 into account individually in the estimation of esds in distances, angles
 and torsion angles; correlations between esds in cell parameters are only
 used when they are defined by crystal symmetry.  An approximate (isotropic)
 treatment of cell esds is used for estimating esds involving l.s. planes.
;
 
loop_
 _geom_bond_atom_site_label_1
 _geom_bond_atom_site_label_2
 _geom_bond_distance
 _geom_bond_site_symmetry_2
 _geom_bond_publ_flag
Cu1 N1 2.0747(17) . yes
Cu1 N2 2.0906(16) . yes
Cu1 P2 2.2220(5) . yes
Cu1 P1 2.3104(6) . yes
P1 C32 1.830(2) . yes
P1 C38 1.835(2) . yes
P1 C44 1.838(2) . yes
P2 C26 1.826(2) . yes
P2 C14 1.827(2) . yes
P2 C20 1.833(2) . yes
N1 C1 1.331(3) . ?
N1 C11 1.368(3) . ?
N2 C10 1.334(3) . ?
N2 C12 1.370(3) . ?
O1 C15 1.389(2) . ?
O1 C45 1.406(2) . ?
C1 C2 1.407(3) . ?
C1 C13 1.499(3) . ?
C2 C3 1.377(3) . ?
C2 H2 0.9500 . ?
C3 C4 1.424(3) . ?
C3 C51 1.487(3) . yes
C4 C11 1.407(3) . ?
C4 C5 1.434(3) . ?
C5 C6 1.352(3) . ?
C5 H5 0.9500 . ?
C6 C7 1.436(3) . ?
C6 H6 0.9500 . ?
C7 C12 1.410(3) . ?
C7 C8 1.424(3) . ?
C8 C9 1.375(3) . ?
C8 C57 1.488(3) . yes
C9 C10 1.411(3) . ?
C9 H9 0.9500 . ?
C10 C50 1.499(3) . ?
C11 C12 1.446(3) . ?
C13 H13A 0.9800 . ?
C13 H13B 0.9800 . ?
C13 H13C 0.9800 . ?
C14 C19 1.400(3) . ?
C14 C15 1.400(3) . ?
C15 C16 1.393(3) . ?
C16 C17 1.384(3) . ?
C16 H16 0.9500 . ?
C17 C18 1.384(4) . ?
C17 H17 0.9500 . ?
C18 C19 1.391(3) . ?
C18 H18 0.9500 . ?
C19 H19 0.9500 . ?
C20 C21 1.392(3) . ?
C20 C25 1.399(3) . ?
C21 C22 1.392(3) . ?
C21 H21 0.9500 . ?
C22 C23 1.385(4) . ?
C22 H22 0.9500 . ?
C23 C24 1.389(4) . ?
C23 H23 0.9500 . ?
C24 C25 1.382(3) . ?
C24 H24 0.9500 . ?
C25 H25 0.9500 . ?
C26 C31 1.388(3) . ?
C26 C27 1.396(3) . ?
C27 C28 1.382(3) . ?
C27 H27 0.9500 . ?
C28 C29 1.384(4) . ?
C28 H28 0.9500 . ?
C29 C30 1.380(4) . ?
C29 H29 0.9500 . ?
C30 C31 1.396(3) . ?
C30 H30 0.9500 . ?
C31 H31 0.9500 . ?
C32 C33 1.396(3) . ?
C32 C37 1.400(3) . ?
C33 C34 1.396(3) . ?
C33 H33 0.9500 . ?
C34 C35 1.382(4) . ?
C34 H34 0.9500 . ?
C35 C36 1.383(4) . ?
C35 H35 0.9500 . ?
C36 C37 1.383(3) . ?
C36 H36 0.9500 . ?
C37 H37 0.9500 . ?
C38 C43 1.388(3) . ?
C38 C39 1.398(3) . ?
C39 C40 1.392(3) . ?
C39 H39 0.9500 . ?
C40 C41 1.387(4) . ?
C40 H40 0.9500 . ?
C41 C42 1.374(4) . ?
C41 H41 0.9500 . ?
C42 C43 1.391(3) . ?
C42 H42 0.9500 . ?
C43 H43 0.9500 . ?
C44 C45 1.393(3) . ?
C44 C49 1.405(3) . ?
C45 C46 1.385(3) . ?
C46 C47 1.386(3) . ?
C46 H46 0.9500 . ?
C47 C48 1.386(4) . ?
C47 H47 0.9500 . ?
C48 C49 1.381(3) . ?
C48 H48 0.9500 . ?
C49 H49 0.9500 . ?
C51 C56 1.398(3) . ?
C51 C52 1.400(3) . ?
C50 H50A 0.9800 . ?
C50 H50B 0.9800 . ?
C50 H50C 0.9800 . ?
C52 C53 1.388(3) . ?
C52 H52 0.9500 . ?
C53 C54 1.379(4) . ?
C53 H53 0.9500 . ?
C54 C55 1.385(4) . ?
C54 H54 0.9500 . ?
C55 C56 1.392(3) . ?
C55 H55 0.9500 . ?
C56 H56 0.9500 . ?
C57 C62 1.394(3) . ?
C57 C58 1.396(3) . ?
C58 C59 1.387(3) . ?
C58 H58 0.9500 . ?
C59 C60 1.379(4) . ?
C59 H59 0.9500 . ?
C60 C61 1.385(4) . ?
C60 H60 0.9500 . ?
C61 C62 1.386(3) . ?
C61 H61 0.9500 . ?
C62 H62 0.9500 . ?
P3A F1A 1.521(4) . ?
P3A F4A 1.527(4) . ?
P3A F3A 1.582(6) . ?
P3A F5A 1.591(6) . ?
P3A F6A 1.597(4) . ?
P3A F2A 1.600(4) . ?
P3B F2B 1.508(9) . ?
P3B F4B 1.521(9) . ?
P3B F5B 1.534(9) . ?
P3B F3B 1.556(7) . ?
P3B F6B 1.579(8) . ?
P3B F1B 1.629(8) . ?
O3 C68B 1.352(18) . ?
O3 C68A 1.456(17) . ?
C67A C68A 1.506(17) . ?
C67A H67A 0.9800 . ?
C67A H67B 0.9800 . ?
C67A H67C 0.9800 . ?
C68A H68A 0.9900 . ?
C68A H68B 0.9900 . ?
C67B C68B 1.48(2) . ?
C67B H67D 0.9800 . ?
C67B H67E 0.9800 . ?
C67B H67F 0.9800 . ?
C68B H68C 0.9900 . ?
C68B H68D 0.9900 . ?
O5 C71 1.46(2) . ?
O5 H5A 0.8400 . ?
C71 H71A 0.9800 . ?
C71 H71B 0.9800 . ?
C71 H71C 0.9800 . ?
O6 C72 1.468(19) . ?
O6 H6A 0.8400 . ?
C72 H72A 0.9800 . ?
C72 H72B 0.9800 . ?
C72 H72C 0.9800 . ?
O4 C70B 1.386(16) . ?
O4 C70A 1.400(16) . ?
C69A C70A 1.457(13) . ?
C69A H69A 0.9800 . ?
C69A H69B 0.9800 . ?
C69A H69C 0.9800 . ?
C70A H70A 0.9900 . ?
C70A H70B 0.9900 . ?
C69B C70B 1.416(17) . ?
C69B H69D 0.9800 . ?
C69B H69E 0.9800 . ?
C69B H69F 0.9800 . ?
C70B H70C 0.9900 . ?
C70B H70D 0.9900 . ?
C63A C64A 1.537(10) . ?
C63A H63A 0.9800 . ?
C63A H63B 0.9800 . ?
C63A H63C 0.9800 . ?
C64A O2A 1.407(8) . ?
C64A H64A 0.9900 . ?
C64A H64B 0.9900 . ?
O2A C65A 1.411(13) . ?
C65A C66A 1.532(11) . ?
C65A H65A 0.9900 . ?
C65A H65B 0.9900 . ?
C66A H66A 0.9800 . ?
C66A H66B 0.9800 . ?
C66A H66C 0.9800 . ?
C64B O2B 1.396(19) . ?
C64B C63B 1.50(2) . ?
C64B H64C 0.9900 . ?
C64B H64D 0.9900 . ?
C63B H63D 0.9800 . ?
C63B H63E 0.9800 . ?
C63B H63F 0.9800 . ?
O2B C65B 1.405(19) . ?
C65B C66B 1.60(2) . ?
C65B H65C 0.9900 . ?
C65B H65D 0.9900 . ?
C66B H66D 0.9800 . ?
C66B H66E 0.9800 . ?
C66B H66F 0.9800 . ?
 
loop_
 _geom_angle_atom_site_label_1
 _geom_angle_atom_site_label_2
 _geom_angle_atom_site_label_3
 _geom_angle
 _geom_angle_site_symmetry_1
 _geom_angle_site_symmetry_3
 _geom_angle_publ_flag
N1 Cu1 N2 80.57(7) . . yes
N1 Cu1 P2 126.00(5) . . yes
N2 Cu1 P2 124.81(5) . . yes
N1 Cu1 P1 101.69(5) . . yes
N2 Cu1 P1 99.18(5) . . yes
P2 Cu1 P1 116.79(2) . . yes
C32 P1 C38 103.56(10) . . yes
C32 P1 C44 102.15(10) . . yes
C38 P1 C44 103.46(10) . . yes
C32 P1 Cu1 122.08(8) . . yes
C38 P1 Cu1 103.20(7) . . yes
C44 P1 Cu1 119.85(7) . . yes
C26 P2 C14 105.41(9) . . yes
C26 P2 C20 99.69(9) . . yes
C14 P2 C20 103.78(9) . . yes
C26 P2 Cu1 116.92(7) . . yes
C14 P2 Cu1 109.48(6) . . yes
C20 P2 Cu1 119.89(7) . . yes
C1 N1 C11 118.32(17) . . ?
C1 N1 Cu1 128.35(14) . . ?
C11 N1 Cu1 112.99(13) . . ?
C10 N2 C12 118.34(17) . . ?
C10 N2 Cu1 128.85(13) . . ?
C12 N2 Cu1 111.86(13) . . ?
C15 O1 C45 115.98(15) . . ?
N1 C1 C2 121.50(19) . . ?
N1 C1 C13 118.80(18) . . ?
C2 C1 C13 119.71(19) . . ?
C3 C2 C1 121.6(2) . . ?
C3 C2 H2 119.2 . . ?
C1 C2 H2 119.2 . . ?
C2 C3 C4 117.34(19) . . ?
C2 C3 C51 118.73(19) . . ?
C4 C3 C51 123.93(18) . . ?
C11 C4 C3 117.88(18) . . ?
C11 C4 C5 119.01(19) . . ?
C3 C4 C5 123.03(19) . . ?
C6 C5 C4 120.87(19) . . ?
C6 C5 H5 119.6 . . ?
C4 C5 H5 119.6 . . ?
C5 C6 C7 121.78(19) . . ?
C5 C6 H6 119.1 . . ?
C7 C6 H6 119.1 . . ?
C12 C7 C8 117.79(18) . . ?
C12 C7 C6 118.64(19) . . ?
C8 C7 C6 123.56(19) . . ?
C9 C8 C7 117.75(19) . . ?
C9 C8 C57 119.62(19) . . ?
C7 C8 C57 122.52(19) . . ?
C8 C9 C10 121.3(2) . . ?
C8 C9 H9 119.4 . . ?
C10 C9 H9 119.3 . . ?
N2 C10 C9 121.58(18) . . ?
N2 C10 C50 119.19(18) . . ?
C9 C10 C50 119.17(19) . . ?
N1 C11 C4 123.19(19) . . ?
N1 C11 C12 116.72(17) . . ?
C4 C11 C12 119.99(18) . . ?
N2 C12 C7 123.07(19) . . ?
N2 C12 C11 117.39(17) . . ?
C7 C12 C11 119.46(18) . . ?
C1 C13 H13A 109.5 . . ?
C1 C13 H13B 109.5 . . ?
H13A C13 H13B 109.5 . . ?
C1 C13 H13C 109.5 . . ?
H13A C13 H13C 109.5 . . ?
H13B C13 H13C 109.5 . . ?
C19 C14 C15 117.58(19) . . ?
C19 C14 P2 123.73(16) . . ?
C15 C14 P2 118.14(15) . . ?
O1 C15 C16 121.95(19) . . ?
O1 C15 C14 116.21(17) . . ?
C16 C15 C14 121.8(2) . . ?
C17 C16 C15 119.0(2) . . ?
C17 C16 H16 120.5 . . ?
C15 C16 H16 120.5 . . ?
C16 C17 C18 120.8(2) . . ?
C16 C17 H17 119.6 . . ?
C18 C17 H17 119.6 . . ?
C17 C18 C19 119.8(2) . . ?
C17 C18 H18 120.1 . . ?
C19 C18 H18 120.1 . . ?
C18 C19 C14 121.0(2) . . ?
C18 C19 H19 119.5 . . ?
C14 C19 H19 119.5 . . ?
C21 C20 C25 118.90(19) . . ?
C21 C20 P2 119.10(16) . . ?
C25 C20 P2 121.95(16) . . ?
C22 C21 C20 120.4(2) . . ?
C22 C21 H21 119.8 . . ?
C20 C21 H21 119.8 . . ?
C23 C22 C21 120.0(2) . . ?
C23 C22 H22 120.0 . . ?
C21 C22 H22 120.0 . . ?
C22 C23 C24 120.1(2) . . ?
C22 C23 H23 119.9 . . ?
C24 C23 H23 119.9 . . ?
C25 C24 C23 119.8(2) . . ?
C25 C24 H24 120.1 . . ?
C23 C24 H24 120.1 . . ?
C24 C25 C20 120.7(2) . . ?
C24 C25 H25 119.6 . . ?
C20 C25 H25 119.6 . . ?
C31 C26 C27 119.3(2) . . ?
C31 C26 P2 123.69(16) . . ?
C27 C26 P2 116.93(16) . . ?
C28 C27 C26 120.6(2) . . ?
C28 C27 H27 119.7 . . ?
C26 C27 H27 119.7 . . ?
C27 C28 C29 120.0(2) . . ?
C27 C28 H28 120.0 . . ?
C29 C28 H28 120.0 . . ?
C30 C29 C28 119.9(2) . . ?
C30 C29 H29 120.0 . . ?
C28 C29 H29 120.0 . . ?
C29 C30 C31 120.4(2) . . ?
C29 C30 H30 119.8 . . ?
C31 C30 H30 119.8 . . ?
C26 C31 C30 119.8(2) . . ?
C26 C31 H31 120.1 . . ?
C30 C31 H31 120.1 . . ?
C33 C32 C37 118.9(2) . . ?
C33 C32 P1 118.89(16) . . ?
C37 C32 P1 122.21(18) . . ?
C32 C33 C34 120.3(2) . . ?
C32 C33 H33 119.8 . . ?
C34 C33 H33 119.8 . . ?
C35 C34 C33 119.9(3) . . ?
C35 C34 H34 120.1 . . ?
C33 C34 H34 120.1 . . ?
C34 C35 C36 120.2(2) . . ?
C34 C35 H35 119.9 . . ?
C36 C35 H35 119.9 . . ?
C37 C36 C35 120.4(2) . . ?
C37 C36 H36 119.8 . . ?
C35 C36 H36 119.8 . . ?
C36 C37 C32 120.3(2) . . ?
C36 C37 H37 119.8 . . ?
C32 C37 H37 119.8 . . ?
C43 C38 C39 118.8(2) . . ?
C43 C38 P1 121.74(16) . . ?
C39 C38 P1 118.69(17) . . ?
C40 C39 C38 120.1(2) . . ?
C40 C39 H39 119.9 . . ?
C38 C39 H39 119.9 . . ?
C41 C40 C39 120.2(2) . . ?
C41 C40 H40 119.9 . . ?
C39 C40 H40 119.9 . . ?
C42 C41 C40 119.9(2) . . ?
C42 C41 H41 120.0 . . ?
C40 C41 H41 120.0 . . ?
C41 C42 C43 120.2(2) . . ?
C41 C42 H42 119.9 . . ?
C43 C42 H42 119.9 . . ?
C38 C43 C42 120.7(2) . . ?
C38 C43 H43 119.7 . . ?
C42 C43 H43 119.7 . . ?
C45 C44 C49 117.2(2) . . ?
C45 C44 P1 121.09(16) . . ?
C49 C44 P1 121.74(16) . . ?
C46 C45 C44 122.0(2) . . ?
C46 C45 O1 118.32(19) . . ?
C44 C45 O1 119.71(18) . . ?
C45 C46 C47 119.5(2) . . ?
C45 C46 H46 120.2 . . ?
C47 C46 H46 120.2 . . ?
C48 C47 C46 119.9(2) . . ?
C48 C47 H47 120.1 . . ?
C46 C47 H47 120.1 . . ?
C49 C48 C47 120.1(2) . . ?
C49 C48 H48 119.9 . . ?
C47 C48 H48 119.9 . . ?
C48 C49 C44 121.3(2) . . ?
C48 C49 H49 119.4 . . ?
C44 C49 H49 119.4 . . ?
C56 C51 C52 119.1(2) . . ?
C56 C51 C3 120.8(2) . . ?
C52 C51 C3 119.8(2) . . ?
C10 C50 H50A 109.5 . . ?
C10 C50 H50B 109.5 . . ?
H50A C50 H50B 109.5 . . ?
C10 C50 H50C 109.5 . . ?
H50A C50 H50C 109.5 . . ?
H50B C50 H50C 109.5 . . ?
C53 C52 C51 120.5(2) . . ?
C53 C52 H52 119.8 . . ?
C51 C52 H52 119.8 . . ?
C54 C53 C52 120.0(2) . . ?
C54 C53 H53 120.0 . . ?
C52 C53 H53 120.0 . . ?
C53 C54 C55 120.3(2) . . ?
C53 C54 H54 119.9 . . ?
C55 C54 H54 119.9 . . ?
C54 C55 C56 120.3(2) . . ?
C54 C55 H55 119.8 . . ?
C56 C55 H55 119.8 . . ?
C55 C56 C51 119.8(2) . . ?
C55 C56 H56 120.1 . . ?
C51 C56 H56 120.1 . . ?
C62 C57 C58 119.1(2) . . ?
C62 C57 C8 120.6(2) . . ?
C58 C57 C8 120.2(2) . . ?
C59 C58 C57 120.2(2) . . ?
C59 C58 H58 119.9 . . ?
C57 C58 H58 119.9 . . ?
C60 C59 C58 120.4(2) . . ?
C60 C59 H59 119.8 . . ?
C58 C59 H59 119.8 . . ?
C59 C60 C61 119.6(2) . . ?
C59 C60 H60 120.2 . . ?
C61 C60 H60 120.2 . . ?
C60 C61 C62 120.6(2) . . ?
C60 C61 H61 119.7 . . ?
C62 C61 H61 119.7 . . ?
C61 C62 C57 120.0(2) . . ?
C61 C62 H62 120.0 . . ?
C57 C62 H62 120.0 . . ?
F1A P3A F4A 91.1(3) . . ?
F1A P3A F3A 90.8(4) . . ?
F4A P3A F3A 89.0(3) . . ?
F1A P3A F5A 92.0(4) . . ?
F4A P3A F5A 91.6(4) . . ?
F3A P3A F5A 177.1(4) . . ?
F1A P3A F6A 92.6(4) . . ?
F4A P3A F6A 176.2(3) . . ?
F3A P3A F6A 89.9(4) . . ?
F5A P3A F6A 89.3(4) . . ?
F1A P3A F2A 177.3(3) . . ?
F4A P3A F2A 91.5(3) . . ?
F3A P3A F2A 90.0(3) . . ?
F5A P3A F2A 87.2(3) . . ?
F6A P3A F2A 84.8(3) . . ?
F2B P3B F4B 96.8(8) . . ?
F2B P3B F5B 87.7(6) . . ?
F4B P3B F5B 88.8(6) . . ?
F2B P3B F3B 94.8(7) . . ?
F4B P3B F3B 93.0(6) . . ?
F5B P3B F3B 176.7(7) . . ?
F2B P3B F6B 89.4(7) . . ?
F4B P3B F6B 173.7(8) . . ?
F5B P3B F6B 92.9(5) . . ?
F3B P3B F6B 85.0(5) . . ?
F2B P3B F1B 172.6(9) . . ?
F4B P3B F1B 90.0(7) . . ?
F5B P3B F1B 89.6(6) . . ?
F3B P3B F1B 87.7(6) . . ?
F6B P3B F1B 83.9(5) . . ?
C68B O3 C68A 110.5(9) . . ?
C68A C67A H67A 109.5 . . ?
C68A C67A H67B 109.5 . . ?
H67A C67A H67B 109.5 . . ?
C68A C67A H67C 109.5 . . ?
H67A C67A H67C 109.5 . . ?
H67B C67A H67C 109.5 . . ?
O3 C68A C67A 105.0(11) . . ?
O3 C68A H68A 110.7 . . ?
C67A C68A H68A 110.7 . . ?
O3 C68A H68B 110.7 . . ?
C67A C68A H68B 110.7 . . ?
H68A C68A H68B 108.8 . . ?
C68B C67B H67D 109.5 . . ?
C68B C67B H67E 109.5 . . ?
H67D C67B H67E 109.5 . . ?
C68B C67B H67F 109.5 . . ?
H67D C67B H67F 109.5 . . ?
H67E C67B H67F 109.5 . . ?
O3 C68B C67B 117.9(16) . . ?
O3 C68B H68C 107.8 . . ?
C67B C68B H68C 107.8 . . ?
O3 C68B H68D 107.8 . . ?
C67B C68B H68D 107.8 . . ?
H68C C68B H68D 107.2 . . ?
C71 O5 H5A 109.5 . . ?
O5 C71 H71A 109.5 . . ?
O5 C71 H71B 109.5 . . ?
H71A C71 H71B 109.5 . . ?
O5 C71 H71C 109.5 . . ?
H71A C71 H71C 109.5 . . ?
H71B C71 H71C 109.5 . . ?
C72 O6 H6A 109.5 . . ?
O6 C72 H72A 109.5 . . ?
O6 C72 H72B 109.5 . . ?
H72A C72 H72B 109.5 . . ?
O6 C72 H72C 109.5 . . ?
H72A C72 H72C 109.5 . . ?
H72B C72 H72C 109.5 . . ?
C70B O4 C70A 116.4(8) . . ?
C70A C69A H69A 109.5 . . ?
C70A C69A H69B 109.5 . . ?
H69A C69A H69B 109.5 . . ?
C70A C69A H69C 109.5 . . ?
H69A C69A H69C 109.5 . . ?
H69B C69A H69C 109.5 . . ?
O4 C70A C69A 110.0(10) . . ?
O4 C70A H70A 109.7 . . ?
C69A C70A H70A 109.7 . . ?
O4 C70A H70B 109.7 . . ?
C69A C70A H70B 109.7 . . ?
H70A C70A H70B 108.2 . . ?
C70B C69B H69D 109.5 . . ?
C70B C69B H69E 109.5 . . ?
H69D C69B H69E 109.5 . . ?
C70B C69B H69F 109.5 . . ?
H69D C69B H69F 109.5 . . ?
H69E C69B H69F 109.5 . . ?
O4 C70B C69B 116.1(14) . . ?
O4 C70B H70C 108.3 . . ?
C69B C70B H70C 108.3 . . ?
O4 C70B H70D 108.3 . . ?
C69B C70B H70D 108.3 . . ?
H70C C70B H70D 107.4 . . ?
C64A C63A H63A 109.5 . . ?
C64A C63A H63B 109.5 . . ?
H63A C63A H63B 109.5 . . ?
C64A C63A H63C 109.5 . . ?
H63A C63A H63C 109.5 . . ?
H63B C63A H63C 109.5 . . ?
O2A C64A C63A 108.3(6) . . ?
O2A C64A H64A 110.0 . . ?
C63A C64A H64A 110.0 . . ?
O2A C64A H64B 110.0 . . ?
C63A C64A H64B 110.0 . . ?
H64A C64A H64B 108.4 . . ?
C64A O2A C65A 111.2(6) . . ?
O2A C65A C66A 109.9(9) . . ?
O2A C65A H65A 109.7 . . ?
C66A C65A H65A 109.7 . . ?
O2A C65A H65B 109.7 . . ?
C66A C65A H65B 109.7 . . ?
H65A C65A H65B 108.2 . . ?
C65A C66A H66A 109.5 . . ?
C65A C66A H66B 109.5 . . ?
H66A C66A H66B 109.5 . . ?
C65A C66A H66C 109.5 . . ?
H66A C66A H66C 109.5 . . ?
H66B C66A H66C 109.5 . . ?
O2B C64B C63B 111.0(15) . . ?
O2B C64B H64C 109.4 . . ?
C63B C64B H64C 109.4 . . ?
O2B C64B H64D 109.4 . . ?
C63B C64B H64D 109.4 . . ?
H64C C64B H64D 108.0 . . ?
C64B C63B H63D 109.5 . . ?
C64B C63B H63E 109.5 . . ?
H63D C63B H63E 109.5 . . ?
C64B C63B H63F 109.5 . . ?
H63D C63B H63F 109.5 . . ?
H63E C63B H63F 109.5 . . ?
C64B O2B C65B 111.7(17) . . ?
O2B C65B C66B 106.4(17) . . ?
O2B C65B H65C 110.4 . . ?
C66B C65B H65C 110.4 . . ?
O2B C65B H65D 110.4 . . ?
C66B C65B H65D 110.4 . . ?
H65C C65B H65D 108.6 . . ?
C65B C66B H66D 109.5 . . ?
C65B C66B H66E 109.5 . . ?
H66D C66B H66E 109.5 . . ?
C65B C66B H66F 109.5 . . ?
H66D C66B H66F 109.5 . . ?
H66E C66B H66F 109.5 . . ?
 
loop_
 _geom_torsion_atom_site_label_1
 _geom_torsion_atom_site_label_2
 _geom_torsion_atom_site_label_3
 _geom_torsion_atom_site_label_4
 _geom_torsion
 _geom_torsion_site_symmetry_1
 _geom_torsion_site_symmetry_2
 _geom_torsion_site_symmetry_3
 _geom_torsion_site_symmetry_4
 _geom_torsion_publ_flag
C11 N1 C1 C2 3.2(3) . . . . ?
Cu1 N1 C1 C2 175.94(16) . . . . ?
C11 N1 C1 C13 -176.30(19) . . . . ?
Cu1 N1 C1 C13 -3.6(3) . . . . ?
N1 C1 C2 C3 -0.7(3) . . . . ?
C13 C1 C2 C3 178.8(2) . . . . ?
C1 C2 C3 C4 -2.7(3) . . . . ?
C1 C2 C3 C51 177.6(2) . . . . ?
C2 C3 C4 C11 3.4(3) . . . . ?
C51 C3 C4 C11 -176.88(19) . . . . ?
C2 C3 C4 C5 -173.3(2) . . . . ?
C51 C3 C4 C5 6.4(3) . . . . ?
C11 C4 C5 C6 -2.9(3) . . . . ?
C3 C4 C5 C6 173.8(2) . . . . ?
C4 C5 C6 C7 1.9(3) . . . . ?
C5 C6 C7 C12 2.3(3) . . . . ?
C5 C6 C7 C8 -177.4(2) . . . . ?
C12 C7 C8 C9 4.6(3) . . . . ?
C6 C7 C8 C9 -175.7(2) . . . . ?
C12 C7 C8 C57 -171.63(19) . . . . ?
C6 C7 C8 C57 8.1(3) . . . . ?
C7 C8 C9 C10 -3.8(3) . . . . ?
C57 C8 C9 C10 172.59(19) . . . . ?
C12 N2 C10 C9 1.6(3) . . . . ?
Cu1 N2 C10 C9 -166.28(15) . . . . ?
C12 N2 C10 C50 178.60(17) . . . . ?
Cu1 N2 C10 C50 10.8(3) . . . . ?
C8 C9 C10 N2 0.6(3) . . . . ?
C8 C9 C10 C50 -176.40(19) . . . . ?
C1 N1 C11 C4 -2.3(3) . . . . ?
Cu1 N1 C11 C4 -176.16(15) . . . . ?
C1 N1 C11 C12 173.94(18) . . . . ?
Cu1 N1 C11 C12 0.1(2) . . . . ?
C3 C4 C11 N1 -1.0(3) . . . . ?
C5 C4 C11 N1 175.82(19) . . . . ?
C3 C4 C11 C12 -177.19(18) . . . . ?
C5 C4 C11 C12 -0.4(3) . . . . ?
C10 N2 C12 C7 -0.5(3) . . . . ?
Cu1 N2 C12 C7 169.30(15) . . . . ?
C10 N2 C12 C11 -177.44(17) . . . . ?
Cu1 N2 C12 C11 -7.6(2) . . . . ?
C8 C7 C12 N2 -2.6(3) . . . . ?
C6 C7 C12 N2 177.65(18) . . . . ?
C8 C7 C12 C11 174.24(18) . . . . ?
C6 C7 C12 C11 -5.5(3) . . . . ?
N1 C11 C12 N2 5.2(3) . . . . ?
C4 C11 C12 N2 -178.42(18) . . . . ?
N1 C11 C12 C7 -171.86(18) . . . . ?
C4 C11 C12 C7 4.6(3) . . . . ?
C26 P2 C14 C19 -114.76(18) . . . . ?
C20 P2 C14 C19 -10.44(19) . . . . ?
Cu1 P2 C14 C19 118.68(16) . . . . ?
C26 P2 C14 C15 73.99(17) . . . . ?
C20 P2 C14 C15 178.32(15) . . . . ?
Cu1 P2 C14 C15 -52.57(16) . . . . ?
C45 O1 C15 C16 -31.1(3) . . . . ?
C45 O1 C15 C14 149.99(17) . . . . ?
C19 C14 C15 O1 179.66(17) . . . . ?
P2 C14 C15 O1 -8.6(2) . . . . ?
C19 C14 C15 C16 0.8(3) . . . . ?
P2 C14 C15 C16 172.54(16) . . . . ?
O1 C15 C16 C17 -179.40(19) . . . . ?
C14 C15 C16 C17 -0.6(3) . . . . ?
C15 C16 C17 C18 0.3(3) . . . . ?
C16 C17 C18 C19 -0.3(4) . . . . ?
C17 C18 C19 C14 0.5(3) . . . . ?
C15 C14 C19 C18 -0.7(3) . . . . ?
P2 C14 C19 C18 -172.01(17) . . . . ?
C26 P2 C20 C21 -123.36(17) . . . . ?
C14 P2 C20 C21 128.01(16) . . . . ?
Cu1 P2 C20 C21 5.53(19) . . . . ?
C26 P2 C20 C25 53.88(19) . . . . ?
C14 P2 C20 C25 -54.75(19) . . . . ?
Cu1 P2 C20 C25 -177.23(14) . . . . ?
C25 C20 C21 C22 1.3(3) . . . . ?
P2 C20 C21 C22 178.59(16) . . . . ?
C20 C21 C22 C23 0.3(3) . . . . ?
C21 C22 C23 C24 -1.4(3) . . . . ?
C22 C23 C24 C25 0.9(3) . . . . ?
C23 C24 C25 C20 0.7(3) . . . . ?
C21 C20 C25 C24 -1.8(3) . . . . ?
P2 C20 C25 C24 -179.05(16) . . . . ?
C14 P2 C26 C31 16.8(2) . . . . ?
C20 P2 C26 C31 -90.52(19) . . . . ?
Cu1 P2 C26 C31 138.66(16) . . . . ?
C14 P2 C26 C27 -167.44(16) . . . . ?
C20 P2 C26 C27 85.25(17) . . . . ?
Cu1 P2 C26 C27 -45.57(18) . . . . ?
C31 C26 C27 C28 0.8(3) . . . . ?
P2 C26 C27 C28 -175.20(18) . . . . ?
C26 C27 C28 C29 0.2(4) . . . . ?
C27 C28 C29 C30 -0.7(4) . . . . ?
C28 C29 C30 C31 0.3(4) . . . . ?
C27 C26 C31 C30 -1.2(3) . . . . ?
P2 C26 C31 C30 174.51(18) . . . . ?
C29 C30 C31 C26 0.7(4) . . . . ?
C38 P1 C32 C33 151.94(18) . . . . ?
C44 P1 C32 C33 -100.80(19) . . . . ?
Cu1 P1 C32 C33 36.6(2) . . . . ?
C38 P1 C32 C37 -29.7(2) . . . . ?
C44 P1 C32 C37 77.6(2) . . . . ?
Cu1 P1 C32 C37 -145.06(18) . . . . ?
C37 C32 C33 C34 0.7(4) . . . . ?
P1 C32 C33 C34 179.1(2) . . . . ?
C32 C33 C34 C35 0.1(4) . . . . ?
C33 C34 C35 C36 -0.5(4) . . . . ?
C34 C35 C36 C37 0.1(4) . . . . ?
C35 C36 C37 C32 0.7(4) . . . . ?
C33 C32 C37 C36 -1.1(4) . . . . ?
P1 C32 C37 C36 -179.4(2) . . . . ?
C32 P1 C38 C43 139.52(18) . . . . ?
C44 P1 C38 C43 33.24(19) . . . . ?
Cu1 P1 C38 C43 -92.33(17) . . . . ?
C32 P1 C38 C39 -50.80(18) . . . . ?
C44 P1 C38 C39 -157.07(16) . . . . ?
Cu1 P1 C38 C39 77.36(16) . . . . ?
C43 C38 C39 C40 -2.0(3) . . . . ?
P1 C38 C39 C40 -172.03(17) . . . . ?
C38 C39 C40 C41 -0.1(3) . . . . ?
C39 C40 C41 C42 1.3(3) . . . . ?
C40 C41 C42 C43 -0.3(4) . . . . ?
C39 C38 C43 C42 3.0(3) . . . . ?
P1 C38 C43 C42 172.69(17) . . . . ?
C41 C42 C43 C38 -1.9(3) . . . . ?
C32 P1 C44 C45 110.86(18) . . . . ?
C38 P1 C44 C45 -141.80(17) . . . . ?
Cu1 P1 C44 C45 -27.7(2) . . . . ?
C32 P1 C44 C49 -69.24(19) . . . . ?
C38 P1 C44 C49 38.11(19) . . . . ?
Cu1 P1 C44 C49 152.19(14) . . . . ?
C49 C44 C45 C46 -2.9(3) . . . . ?
P1 C44 C45 C46 176.97(17) . . . . ?
C49 C44 C45 O1 177.99(18) . . . . ?
P1 C44 C45 O1 -2.1(3) . . . . ?
C15 O1 C45 C46 97.2(2) . . . . ?
C15 O1 C45 C44 -83.7(2) . . . . ?
C44 C45 C46 C47 2.2(4) . . . . ?
O1 C45 C46 C47 -178.7(2) . . . . ?
C45 C46 C47 C48 -0.3(4) . . . . ?
C46 C47 C48 C49 -0.7(4) . . . . ?
C47 C48 C49 C44 -0.2(3) . . . . ?
C45 C44 C49 C48 1.9(3) . . . . ?
P1 C44 C49 C48 -178.00(17) . . . . ?
C2 C3 C51 C56 -122.1(2) . . . . ?
C4 C3 C51 C56 58.2(3) . . . . ?
C2 C3 C51 C52 52.2(3) . . . . ?
C4 C3 C51 C52 -127.5(2) . . . . ?
C56 C51 C52 C53 1.2(3) . . . . ?
C3 C51 C52 C53 -173.3(2) . . . . ?
C51 C52 C53 C54 0.2(4) . . . . ?
C52 C53 C54 C55 -1.2(4) . . . . ?
C53 C54 C55 C56 0.8(4) . . . . ?
C54 C55 C56 C51 0.6(4) . . . . ?
C52 C51 C56 C55 -1.5(3) . . . . ?
C3 C51 C56 C55 172.9(2) . . . . ?
C9 C8 C57 C62 52.1(3) . . . . ?
C7 C8 C57 C62 -131.7(2) . . . . ?
C9 C8 C57 C58 -123.6(2) . . . . ?
C7 C8 C57 C58 52.6(3) . . . . ?
C62 C57 C58 C59 -1.0(3) . . . . ?
C8 C57 C58 C59 174.8(2) . . . . ?
C57 C58 C59 C60 1.4(4) . . . . ?
C58 C59 C60 C61 -1.0(4) . . . . ?
C59 C60 C61 C62 0.0(4) . . . . ?
C60 C61 C62 C57 0.5(3) . . . . ?
C58 C57 C62 C61 0.0(3) . . . . ?
C8 C57 C62 C61 -175.8(2) . . . . ?
C68B O3 C68A C67A 177.8(15) . . . . ?
C68A O3 C68B C67B -178.7(15) . . . . ?
C70B O4 C70A C69A 177.6(17) . . . . ?
C70A O4 C70B C69B 175.2(16) . . . . ?
C63A C64A O2A C65A -178.1(8) . . . . ?
C64A O2A C65A C66A -178.8(9) . . . . ?
C63B C64B O2B C65B 178.7(17) . . . . ?
C64B O2B C65B C66B -179.5(17) . . . . ?
 
_refine_diff_density_max    0.531
_refine_diff_density_min   -0.668
_refine_diff_density_rms    0.094

_shelx_res_file
;
TITL shelx in P -1
    SHELX.res
    created by SHELXL-2018/1 at 03:07:50 on 02-Feb-2019
CELL  1.54178  13.0866  13.8935  17.7742   91.467  106.610   92.064
ZERR     2.00   0.0002   0.0003   0.0003    0.001    0.001    0.001
LATT   1
SFAC  C    H    N    O    F    P    CU
UNIT 139.406 135.406 4 6.29688 12 6 2
MERG   2
DFIX 1.579 0.03 P3A F1A P3A F2A P3A F3A P3A F4A P3A F5A P3A F6A
DFIX 1.579 0.03 P3B F1B P3B F2B P3B F3B P3B F4B P3B F5B P3B F6B
DFIX 2.233 0.03 F1A F3A F1A F4A F1A F5A F1A F6A F2A F3A F2A F4A F2A F5A F2A F6A
DFIX 2.233 0.03 F3A F4A F4A F5A F5A F6A F6A F3A
DFIX 2.233 0.03 F1B F3B F1B F4B F1B F5B F1B F6B F2B F3B F2B F4B F2B F5B F2B F6B
DFIX 2.233 0.03 F3B F4B F4B F5B F5B F6B F6B F3B
SIMU P3A P3B
SIMU F1A F1B
SIMU F2A F2B
SIMU F3A F3B
SIMU F4A F4B
SIMU F5B F5B
SIMU F6B F6B
DFIX 1.52 0.03 C67A C68A C67B C68B C69A C70A C69B C70B
DFIX 1.52 0.03 C63A C64A C65A C66A C63B C64B C65B C66B
DFIX 1.43 0.03 O3 C68A O3 C68B O4 C70A O4 C70B
DFIX 1.43 0.03 O2A C64A O2A C65A O2B C64B O2B C65B
DFIX 2.41 0.03 C63A O2A C66A O2A C67A O3 C69A O4
DFIX 2.41 0.03 C63B O2B C66B O2B C67B O3 C69B O4
DFIX 2.27 0.03 C64A C65A C64B C65B C68A C68B C70A C70B
SIMU C63A C63B
SIMU C64A C64B
SIMU O2A O2B
SIMU C65A C65B
SIMU C66A C66B
RIGU C67A C68A O3 C68B C67B
DFIX 1.43  O5 C71 O6 C72
SIMU O5 C71
SIMU O6 C72
FMAP   2
PLAN   10
SIZE     0.270   0.400   0.670
ACTA
BOND   $H
CONF
LIST   6
L.S.  50
TEMP  -152.00
WGHT    0.059700    2.268500
EXTI    0.003803
FVAR       0.48196   0.60751   0.70305   0.72185
CU1   7    0.764109    0.779920    0.729288    11.00000    0.01738    0.02505 =
         0.02455    0.00298    0.00733    0.00243
P1    6    0.783180    0.630283    0.784173    11.00000    0.02031    0.02535 =
         0.02465    0.00603    0.00643    0.00378
P2    6    0.602488    0.838978    0.700861    11.00000    0.01768    0.02192 =
         0.02420    0.00209    0.00662    0.00235
N1    3    0.905765    0.852051    0.791661    11.00000    0.01999    0.02634 =
         0.02486    0.00158    0.00786    0.00291
N2    3    0.852256    0.761465    0.649093    11.00000    0.01980    0.02340 =
         0.02302    0.00319    0.00703    0.00351
O1    4    0.556505    0.632785    0.673095    11.00000    0.02281    0.02277 =
         0.03086    0.00262    0.00897    0.00358
C1    1    0.931270    0.891896    0.863877    11.00000    0.02246    0.03130 =
         0.02738    0.00026    0.00818    0.00228
C2    1    1.033829    0.933318    0.900127    11.00000    0.02522    0.03898 =
         0.02627   -0.00557    0.00684    0.00022
AFIX  43
H2    2    1.048957    0.961766    0.951526    11.00000   -1.20000
AFIX   0
C3    1    1.112832    0.933652    0.862957    11.00000    0.02223    0.03207 =
         0.02864    0.00212    0.00601    0.00274
C4    1    1.088205    0.886564    0.787405    11.00000    0.02167    0.02738 =
         0.02846    0.00228    0.00831    0.00199
C5    1    1.166119    0.872788    0.745931    11.00000    0.01946    0.03432 =
         0.03436   -0.00013    0.00954   -0.00252
AFIX  43
H5    2    1.236018    0.901239    0.766644    11.00000   -1.20000
AFIX   0
C6    1    1.141418    0.819848    0.677745    11.00000    0.02284    0.03634 =
         0.03432   -0.00009    0.01433    0.00160
AFIX  43
H6    2    1.195190    0.810221    0.652333    11.00000   -1.20000
AFIX   0
C7    1    1.036123    0.777785    0.642702    11.00000    0.02331    0.02782 =
         0.02753    0.00319    0.00991    0.00306
C8    1    1.007867    0.718417    0.572705    11.00000    0.02603    0.02936 =
         0.02876    0.00370    0.01189    0.00413
C9    1    0.902581    0.688000    0.542323    11.00000    0.02662    0.03062 =
         0.02621   -0.00011    0.00932    0.00299
AFIX  43
H9    2    0.880946    0.651578    0.493994    11.00000   -1.20000
AFIX   0
C10   1    0.826000    0.709812    0.581508    11.00000    0.02391    0.02466 =
         0.02498    0.00439    0.00757    0.00377
C11   1    0.983618    0.847805    0.754303    11.00000    0.02122    0.02467 =
         0.02557    0.00327    0.00866    0.00310
C12   1    0.955936    0.795497    0.679348    11.00000    0.02153    0.02232 =
         0.02570    0.00437    0.00776    0.00318
C13   1    0.848460    0.891532    0.907300    11.00000    0.02456    0.04978 =
         0.02887   -0.00670    0.01010   -0.00102
AFIX 137
H13A  2    0.781501    0.861555    0.873646    11.00000   -1.50000
H13B  2    0.836659    0.957933    0.921617    11.00000   -1.50000
H13C  2    0.873096    0.854870    0.955019    11.00000   -1.50000
AFIX   0
C14   1    0.517709    0.765646    0.744871    11.00000    0.01535    0.02721 =
         0.02596    0.00317    0.00370    0.00140
C15   1    0.510089    0.665875    0.729503    11.00000    0.01619    0.02856 =
         0.02927    0.00287    0.00553    0.00202
C16   1    0.457307    0.603618    0.767637    11.00000    0.02377    0.02895 =
         0.04119    0.00476    0.00959   -0.00231
AFIX  43
H16   2    0.452487    0.536193    0.756028    11.00000   -1.20000
AFIX   0
C17   1    0.411995    0.641510    0.822704    11.00000    0.02854    0.04186 =
         0.04311    0.00554    0.01592   -0.00641
AFIX  43
H17   2    0.376123    0.599616    0.849235    11.00000   -1.20000
AFIX   0
C18   1    0.418315    0.739723    0.839586    11.00000    0.02801    0.04390 =
         0.03707    0.00079    0.01654   -0.00069
AFIX  43
H18   2    0.386641    0.765010    0.877322    11.00000   -1.20000
AFIX   0
C19   1    0.471178    0.801302    0.801142    11.00000    0.02227    0.03152 =
         0.03216    0.00057    0.00923    0.00193
AFIX  43
H19   2    0.475787    0.868604    0.813251    11.00000   -1.20000
AFIX   0
C20   1    0.586296    0.962480    0.732956    11.00000    0.02583    0.02399 =
         0.02461    0.00224    0.00979    0.00229
C21   1    0.676799    1.020708    0.768958    11.00000    0.02744    0.02787 =
         0.02710    0.00215    0.00711   -0.00163
AFIX  43
H21   2    0.745626    0.995637    0.777585    11.00000   -1.20000
AFIX   0
C22   1    0.667005    1.115451    0.792383    11.00000    0.04395    0.02724 =
         0.03125   -0.00048    0.00944   -0.00718
AFIX  43
H22   2    0.729058    1.154956    0.816685    11.00000   -1.20000
AFIX   0
C23   1    0.566765    1.152154    0.780265    11.00000    0.05539    0.02386 =
         0.03672   -0.00008    0.02154    0.00261
AFIX  43
H23   2    0.560112    1.216373    0.797331    11.00000   -1.20000
AFIX   0
C24   1    0.475991    1.095223    0.743210    11.00000    0.03906    0.02991 =
         0.03893    0.00514    0.02014    0.00971
AFIX  43
H24   2    0.407317    1.120716    0.734262    11.00000   -1.20000
AFIX   0
C25   1    0.485808    1.001392    0.719385    11.00000    0.02767    0.02683 =
         0.03234    0.00176    0.01111    0.00277
AFIX  43
H25   2    0.423600    0.962889    0.693498    11.00000   -1.20000
AFIX   0
C26   1    0.528797    0.843163    0.596974    11.00000    0.02762    0.02046 =
         0.02497    0.00147    0.00633    0.00574
C27   1    0.584778    0.878399    0.546623    11.00000    0.03364    0.03209 =
         0.03182    0.00637    0.01070    0.00732
AFIX  43
H27   2    0.659098    0.894107    0.566418    11.00000   -1.20000
AFIX   0
C28   1    0.533020    0.890631    0.468225    11.00000    0.05430    0.03802 =
         0.03282    0.00688    0.01481    0.00863
AFIX  43
H28   2    0.571805    0.914483    0.434361    11.00000   -1.20000
AFIX   0
C29   1    0.424688    0.868137    0.439036    11.00000    0.06178    0.02893 =
         0.02559    0.00010   -0.00084    0.00698
AFIX  43
H29   2    0.388929    0.877215    0.385284    11.00000   -1.20000
AFIX   0
C30   1    0.368680    0.832497    0.488130    11.00000    0.04066    0.03457 =
         0.03910   -0.00242   -0.00632   -0.00154
AFIX  43
H30   2    0.294399    0.816824    0.467925    11.00000   -1.20000
AFIX   0
C31   1    0.420462    0.819339    0.567249    11.00000    0.03189    0.02874 =
         0.03429    0.00238    0.00286   -0.00142
AFIX  43
H31   2    0.381706    0.794158    0.600666    11.00000   -1.20000
AFIX   0
C32   1    0.786090    0.613163    0.886476    11.00000    0.02598    0.03572 =
         0.02760    0.00773    0.00770    0.00119
C33   1    0.720826    0.667920    0.918953    11.00000    0.03469    0.04088 =
         0.03126    0.00634    0.01078    0.00318
AFIX  43
H33   2    0.676738    0.713780    0.888141    11.00000   -1.20000
AFIX   0
C34   1    0.719999    0.655645    0.996507    11.00000    0.04897    0.06027 =
         0.03336    0.00140    0.01910    0.00125
AFIX  43
H34   2    0.675342    0.692975    1.018350    11.00000   -1.20000
AFIX   0
C35   1    0.784260    0.589096    1.041421    11.00000    0.05030    0.07583 =
         0.02702    0.01218    0.01072   -0.00664
AFIX  43
H35   2    0.784189    0.581110    1.094329    11.00000   -1.20000
AFIX   0
C36   1    0.848682    0.534084    1.009563    11.00000    0.03945    0.07035 =
         0.03768    0.02632    0.00747    0.00810
AFIX  43
H36   2    0.892568    0.488339    1.040688    11.00000   -1.20000
AFIX   0
C37   1    0.849591    0.545272    0.932676    11.00000    0.03365    0.05083 =
         0.03608    0.01735    0.01057    0.00797
AFIX  43
H37   2    0.893517    0.506706    0.911090    11.00000   -1.20000
AFIX   0
C38   1    0.917018    0.598514    0.781546    11.00000    0.02202    0.02654 =
         0.03194    0.01090    0.00777    0.00537
C39   1    1.005671    0.641377    0.837693    11.00000    0.02590    0.03499 =
         0.03064    0.01046    0.00584    0.00552
AFIX  43
H39   2    0.996043    0.679514    0.880066    11.00000   -1.20000
AFIX   0
C40   1    1.108003    0.628290    0.831640    11.00000    0.02352    0.04405 =
         0.04062    0.01562    0.00164    0.00221
AFIX  43
H40   2    1.168055    0.657606    0.869858    11.00000   -1.20000
AFIX   0
C41   1    1.122561    0.572573    0.769973    11.00000    0.02493    0.04273 =
         0.05360    0.01644    0.01596    0.01095
AFIX  43
H41   2    1.192569    0.562652    0.766558    11.00000   -1.20000
AFIX   0
C42   1    1.035606    0.531737    0.713820    11.00000    0.03416    0.03604 =
         0.04744    0.00841    0.01965    0.00925
AFIX  43
H42   2    1.045596    0.493856    0.671439    11.00000   -1.20000
AFIX   0
C43   1    0.933025    0.545685    0.718834    11.00000    0.02629    0.02875 =
         0.03766    0.00652    0.01110    0.00513
AFIX  43
H43   2    0.873272    0.518782    0.678931    11.00000   -1.20000
AFIX   0
C44   1    0.697589    0.526922    0.733052    11.00000    0.02539    0.02376 =
         0.02988    0.00536    0.01247    0.00159
C45   1    0.596006    0.539733    0.682963    11.00000    0.02616    0.02325 =
         0.03547    0.00332    0.01388    0.00238
C46   1    0.532240    0.463294    0.641129    11.00000    0.02447    0.03067 =
         0.05250   -0.00331    0.01069   -0.00099
AFIX  43
H46   2    0.464254    0.474345    0.605975    11.00000   -1.20000
AFIX   0
C47   1    0.568299    0.370546    0.650904    11.00000    0.03323    0.02717 =
         0.06187   -0.00524    0.02031   -0.00456
AFIX  43
H47   2    0.524891    0.317684    0.622629    11.00000   -1.20000
AFIX   0
C48   1    0.667805    0.355097    0.702009    11.00000    0.03808    0.02433 =
         0.05479    0.00788    0.02658    0.00383
AFIX  43
H48   2    0.692298    0.291500    0.709178    11.00000   -1.20000
AFIX   0
C49   1    0.731430    0.432032    0.742541    11.00000    0.03058    0.02800 =
         0.03961    0.01114    0.01684    0.00544
AFIX  43
H49   2    0.799407    0.420543    0.777521    11.00000   -1.20000
AFIX   0
C51   1    1.218070    0.982127    0.903496    11.00000    0.02218    0.03487 =
         0.03094   -0.00523    0.00947   -0.00074
C50   1    0.713589    0.669993    0.548352    11.00000    0.02384    0.03037 =
         0.03043   -0.00242    0.00809    0.00043
AFIX 137
H50A  2    0.670591    0.690576    0.582338    11.00000   -1.50000
H50B  2    0.713222    0.599441    0.545478    11.00000   -1.50000
H50C  2    0.683455    0.693926    0.495560    11.00000   -1.50000
AFIX   0
C52   1    1.272070    0.958597    0.980321    11.00000    0.02386    0.04763 =
         0.03182   -0.00052    0.01015    0.00050
AFIX  43
H52   2    1.245111    0.906977    1.004229    11.00000   -1.20000
AFIX   0
C53   1    1.364714    1.010128    1.021822    11.00000    0.02365    0.06657 =
         0.03169   -0.00538    0.00564    0.00003
AFIX  43
H53   2    1.401042    0.993644    1.073904    11.00000   -1.20000
AFIX   0
C54   1    1.404037    1.085282    0.987439    11.00000    0.02597    0.06425 =
         0.04130   -0.01655    0.01010   -0.00965
AFIX  43
H54   2    1.466742    1.121230    1.016283    11.00000   -1.20000
AFIX   0
C55   1    1.352495    1.108562    0.911040    11.00000    0.03396    0.04386 =
         0.04687   -0.00724    0.01580   -0.00922
AFIX  43
H55   2    1.380533    1.159890    0.887497    11.00000   -1.20000
AFIX   0
C56   1    1.259800    1.057129    0.868563    11.00000    0.02868    0.04112 =
         0.03526   -0.00319    0.00912   -0.00288
AFIX  43
H56   2    1.225010    1.072937    0.816014    11.00000   -1.20000
AFIX   0
C57   1    1.088415    0.684060    0.534906    11.00000    0.02558    0.02945 =
         0.03484   -0.00229    0.01467   -0.00058
C58   1    1.177261    0.636998    0.578734    11.00000    0.03087    0.04256 =
         0.03600    0.00172    0.01383    0.00559
AFIX  43
H58   2    1.189462    0.631570    0.633741    11.00000   -1.20000
AFIX   0
C59   1    1.247798    0.598130    0.542230    11.00000    0.03148    0.03923 =
         0.05575    0.00466    0.01985    0.00910
AFIX  43
H59   2    1.307183    0.564909    0.572199    11.00000   -1.20000
AFIX   0
C60   1    1.232265    0.607407    0.462735    11.00000    0.03906    0.03156 =
         0.05545   -0.00366    0.03078    0.00136
AFIX  43
H60   2    1.281321    0.581549    0.438086    11.00000   -1.20000
AFIX   0
C61   1    1.144700    0.654657    0.419033    11.00000    0.04306    0.03471 =
         0.03934   -0.00190    0.02392   -0.00034
AFIX  43
H61   2    1.133913    0.661115    0.364263    11.00000   -1.20000
AFIX   0
C62   1    1.072669    0.692604    0.454466    11.00000    0.03127    0.03271 =
         0.03559   -0.00075    0.01557    0.00009
AFIX  43
H62   2    1.012556    0.724441    0.423918    11.00000   -1.20000
AFIX   0
PART    1 21
P3A   6    0.729162    0.674902    0.285958    21.00000    0.02074    0.04534 =
         0.02640   -0.00288    0.00403    0.01102
F1A   5    0.760572    0.639093    0.214420    21.00000    0.15650    0.18384 =
         0.05811   -0.01003    0.05100    0.09807
F2A   5    0.690928    0.714063    0.358483    21.00000    0.08020    0.09733 =
         0.05060   -0.00780    0.04043    0.00008
F3A   5    0.710018    0.567686    0.308414    21.00000    0.06156    0.04226 =
         0.20748    0.00423    0.04384   -0.01014
F4A   5    0.844639    0.672675    0.337261    21.00000    0.02493    0.07789 =
         0.08520   -0.00153   -0.00544    0.00226
F5A   5    0.745413    0.784557    0.266468    21.00000    0.09856    0.05999 =
         0.16302    0.05529    0.09340    0.03783
F6A   5    0.606107    0.677800    0.237581    21.00000    0.04870    0.16447 =
         0.09291   -0.04802   -0.03230    0.04688
PART    2 -21
P3B   6    0.731332    0.673675    0.286940   -21.00000    0.07471    0.02736 =
         0.04760    0.01740    0.01490    0.00420
F1B   5    0.852706    0.664941    0.281250   -21.00000    0.04616    0.05886 =
         0.29201    0.02301    0.06595    0.01210
F2B   5    0.614339    0.676512    0.281483   -21.00000    0.10822    0.09675 =
         0.33493    0.07218    0.17436    0.04346
F3B   5    0.753252    0.589730    0.344930   -21.00000    0.29774    0.07156 =
         0.05919    0.05050    0.06280    0.06007
F4B   5    0.770509    0.750407    0.352480   -21.00000    0.29157    0.09200 =
         0.10799   -0.06870   -0.04468    0.05074
F5B   5    0.713907    0.753772    0.227348   -21.00000    0.10793    0.05380 =
         0.09745    0.04883    0.04321    0.02821
F6B   5    0.703993    0.591156    0.220616   -21.00000    0.09199    0.05879 =
         0.07480   -0.02459   -0.00655    0.01758
PART   -1
O3    4    0.513135    0.481758    1.015242    30.50000    0.06881    0.06734 =
         0.04347    0.01572    0.00454   -0.01897
C67A  1    0.429132    0.589242    1.080128    30.50000    0.08666    0.07739 =
         0.05861   -0.01487    0.01459   -0.02180
AFIX 137
H67A  2    0.400538    0.532244    1.099998    30.50000   -1.50000
H67B  2    0.378669    0.640885    1.074265    30.50000   -1.50000
H67C  2    0.497558    0.610915    1.117243    30.50000   -1.50000
AFIX   0
C68A  1    0.445465    0.564170    1.001580    30.50000    0.06171    0.06771 =
         0.02447    0.00498   -0.00098   -0.01861
AFIX  23
H68A  2    0.376360    0.547226    0.962035    30.50000   -1.20000
H68B  2    0.480820    0.618959    0.982845    30.50000   -1.20000
AFIX   0
C67B  1    0.596117    0.365160    0.949957    30.50000    0.07523    0.09505 =
         0.08214   -0.02213    0.01187   -0.02583
AFIX 137
H67D  2    0.555525    0.307197    0.957157    30.50000   -1.50000
H67E  2    0.661498    0.373669    0.993813    30.50000   -1.50000
H67F  2    0.614782    0.358287    0.900537    30.50000   -1.50000
AFIX   0
C68B  1    0.530427    0.450305    0.947481    30.50000    0.10509    0.05167 =
         0.06176    0.00572    0.01669   -0.02072
AFIX  23
H68C  2    0.564816    0.504298    0.927055    30.50000   -1.20000
H68D  2    0.460055    0.435330    0.908859    30.50000   -1.20000
AFIX   0
PART   -2 -30.5
O5    4    0.522196    0.421865    0.953535   -30.50000    0.16718    0.04406 =
         0.22093    0.04489    0.06438    0.00502
AFIX 147
H5A   2    0.473194    0.458341    0.932266   -30.50000   -1.50000
AFIX   0
C71   1    0.496550    0.324781    0.917532   -30.50000    0.02574    0.06337 =
         0.04968    0.01241    0.00861   -0.01298
AFIX 137
H71A  2    0.455030    0.287846    0.945808   -30.50000   -1.50000
H71B  2    0.562779    0.292476    0.920214   -30.50000   -1.50000
H71C  2    0.454668    0.329011    0.862466   -30.50000   -1.50000
AFIX   0
O6    4    0.449881    0.646477    1.070480   -30.50000    0.14777    0.30182 =
         0.15590    0.03691    0.03678    0.17915
AFIX 147
H6A   2    0.449035    0.596295    1.042885   -30.50000   -1.50000
AFIX   0
C72   1    0.347686    0.692978    1.042029   -30.50000    0.06848    0.10662 =
         0.03551   -0.00454    0.01209    0.00378
AFIX 137
H72A  2    0.357630    0.750783    1.013987   -30.50000   -1.50000
H72B  2    0.321779    0.711132    1.086751   -30.50000   -1.50000
H72C  2    0.295411    0.648070    1.006351   -30.50000   -1.50000
AFIX   0
PART   -3
O4    4    1.006143   -0.009537    0.488517    10.50000    0.07508    0.10583 =
         0.08553   -0.01155    0.04583   -0.02698
C69A  1    1.185538    0.041124    0.541436    10.50000    0.06260    0.10941 =
         0.13448   -0.05874    0.04740   -0.02130
AFIX 137
H69A  2    1.184663    0.058854    0.488250    10.50000   -1.50000
H69B  2    1.210678   -0.024325    0.550689    10.50000   -1.50000
H69C  2    1.233539    0.086378    0.579847    10.50000   -1.50000
AFIX   0
C70A  1    1.078130    0.044786    0.549643    10.50000    0.05899    0.08408 =
         0.09533    0.00674    0.01619    0.01222
AFIX  23
H70A  2    1.076880    0.018922    0.600773    10.50000   -1.20000
H70B  2    1.056787    0.112500    0.548444    10.50000   -1.20000
AFIX   0
C69B  1    0.827028   -0.064120    0.425395    10.50000    0.09330    0.11584 =
         0.14916    0.01985    0.01805   -0.04166
AFIX 137
H69D  2    0.828673   -0.032612    0.377025    10.50000   -1.50000
H69E  2    0.755120   -0.061933    0.431641    10.50000   -1.50000
H69F  2    0.846074   -0.131398    0.422431    10.50000   -1.50000
AFIX   0
C70B  1    0.901015   -0.015603    0.490528    10.50000    0.06814    0.16095 =
         0.11385    0.02957    0.02952    0.01244
AFIX  23
H70C  2    0.877330    0.050639    0.494962    10.50000   -1.20000
H70D  2    0.898561   -0.048718    0.538682    10.50000   -1.20000
AFIX   0
PART    3
C63A  1    0.944116    0.254137    0.927503    41.00000    0.08007    0.13430 =
         0.05745    0.00798    0.00521   -0.02170
AFIX 137
H63A  2    0.923070    0.192953    0.946303    41.00000   -1.50000
H63B  2    0.880622    0.291136    0.905932    41.00000   -1.50000
H63C  2    0.993847    0.291199    0.971301    41.00000   -1.50000
AFIX   0
C64A  1    0.998707    0.233939    0.863161    41.00000    0.05834    0.12957 =
         0.05695    0.01377    0.00241   -0.03484
AFIX  23
H64A  2    1.018495    0.295373    0.842795    41.00000   -1.20000
H64B  2    1.064513    0.198752    0.884975    41.00000   -1.20000
AFIX   0
O2A   4    0.926977    0.178133    0.802202    41.00000    0.03875    0.10032 =
         0.05524    0.01938    0.00731   -0.00717
C65A  1    0.973661    0.154299    0.742147    41.00000    0.03621    0.13420 =
         0.05339    0.03538    0.00613    0.00539
AFIX  23
H65A  2    1.037367    0.116330    0.763801    41.00000   -1.20000
H65B  2    0.996736    0.213965    0.721139    41.00000   -1.20000
AFIX   0
C66A  1    0.892788    0.095536    0.675977    41.00000    0.06242    0.08540 =
         0.06329    0.02465    0.01878    0.00402
AFIX 137
H66A  2    0.830082    0.133514    0.654417    41.00000   -1.50000
H66B  2    0.870973    0.036059    0.696800    41.00000   -1.50000
H66C  2    0.925573    0.079444    0.634383    41.00000   -1.50000
AFIX   0
PART    4
C64B  1    0.953814    0.281397    0.895883   -41.00000    0.10642    0.05400 =
         0.10143    0.00353   -0.05151   -0.01462
AFIX  23
H64C  2    0.964789    0.345705    0.875976   -41.00000   -1.20000
H64D  2    1.022879    0.262714    0.931267   -41.00000   -1.20000
AFIX   0
C63B  1    0.873328    0.286601    0.940874   -41.00000    0.13360    0.07201 =
         0.05918   -0.01607   -0.00127   -0.03286
AFIX 137
H63D  2    0.804406    0.303254    0.905518   -41.00000   -1.50000
H63E  2    0.897210    0.335993    0.983294   -41.00000   -1.50000
H63F  2    0.865646    0.223965    0.963283   -41.00000   -1.50000
AFIX   0
O2B   4    0.920050    0.214486    0.832853   -41.00000    0.05698    0.08078 =
         0.12531    0.01967    0.00820   -0.00629
C65B  1    0.993652    0.210204    0.788861   -41.00000    0.06777    0.15942 =
         0.14105    0.05382    0.04389    0.01821
AFIX  23
H65C  2    1.063671    0.190536    0.822096   -41.00000   -1.20000
H65D  2    1.003536    0.273959    0.767656   -41.00000   -1.20000
AFIX   0
C66B  1    0.944840    0.132157    0.718806   -41.00000    0.12639    0.11191 =
         0.12439    0.08456    0.09321    0.08270
AFIX 137
H66D  2    0.880276    0.156406    0.682729   -41.00000   -1.50000
H66E  2    0.926847    0.071806    0.740438   -41.00000   -1.50000
H66F  2    0.997502    0.120461    0.690347   -41.00000   -1.50000
AFIX   0
HKLF    4


REM  shelx in P -1
REM R1 =  0.0478 for   10607 Fo > 4sig(Fo)  and  0.0496 for all   11116 data
REM    973 parameters refined using    159 restraints

END

WGHT      0.0597      2.2667

REM Highest difference peak  0.531,  deepest hole -0.668,  1-sigma level  0.094
Q1    1   0.7707  0.6991  0.7628  11.00000  0.05    0.53
Q2    1   0.9220  0.1598  0.9280  11.00000  0.05    0.50
Q3    1   0.7813  0.6257  0.8417  11.00000  0.05    0.45
Q4    1   0.7395  0.7042  0.1946  11.00000  0.05    0.34
Q5    1   0.7027  0.6413  0.3552  11.00000  0.05    0.33
Q6    1   0.8649  0.6082  0.7788  11.00000  0.05    0.33
Q7    1   1.1822  0.5827  0.6437  11.00000  0.05    0.31
Q8    1   0.5900  0.9868  0.6442  11.00000  0.05    0.30
Q9    1   0.8375  0.7973  0.5259  11.00000  0.05    0.30
Q10   1   1.0986  0.5422  0.6290  11.00000  0.05    0.28
;
_shelx_res_checksum    9126

_shelx_hkl_file
;
   0   0   2 1951.52  160.07
   0   0   2 2383.57  195.55
   0   0   2 2041.21  167.44
   0   0   2 2643.30  216.89
   0   0  -2 2485.87  203.91
   0   0  -2 2082.42  170.78
   0   0  -2 3038.07  249.14
   0   0  -2 1856.34  152.42
   0   0   3  271.95   16.09
   0   0   3  316.53   18.68
   0   0   3  301.34   17.76
   0   0  -3  326.52   19.39
   0   0  -3  301.11   17.30
   0   0  -3  302.81   17.70
   0   0  -3  312.58   18.16
   0   0  -3  281.61   16.92
   0   0   4 5758.01  522.87
   0   0   4 3970.86  360.84
   0   0   4 3532.34  321.19
   0   0  -4 3379.82  307.82
   0   0  -4 4285.99  389.96
   0   0  -4 2614.04  238.01
   0   0  -4 5242.81  476.12
   0   0  -4 3875.79  352.32
   0   0   5  736.43   49.66
   0   0   5  664.08   45.05
   0   0   5  661.66   45.26
   0   0   5  765.84   52.32
   0   0  -5  750.69   51.61
   0   0  -5  720.24   48.96
   0   0  -5  672.40   45.81
   0   0  -5  665.21   44.46
   0   0   6 1279.79   98.50
   0   0   6 1393.96  106.04
   0   0   6 1468.93  113.31
   0   0   6 1300.89   99.84
   0   0  -6 1407.70  108.57
   0   0  -6 1303.94  100.91
   0   0  -6 1254.15   94.81
   0   0  -6 1445.96  111.97
   0   0  -6 1533.43  115.34
   0   0   7  518.70   34.72
   0   0   7  585.81   39.02
   0   0   7  527.06   34.65
   0   0   7  504.25   33.60
   0   0  -7  553.95   35.30
   0   0  -7  518.43   34.45
   0   0  -7  560.04   37.70
   0   0  -7  544.40   36.09
   0   0  -7  476.74   30.57
   0   0   8    3.48    0.62
   0   0   8    3.11    0.55
   0   0   8    3.85    0.31
   0   0  -8    4.10    0.56
   0   0  -8    4.51    0.58
   0   0  -8    4.55    0.69
   0   0  -8    3.39    0.20
   0   0   9  774.13   54.74
   0   0   9  732.42   52.45
   0   0   9  819.63   59.41
   0   0   9  902.52   65.10
   0   0  -9  860.64   61.85
   0   0  -9  822.73   59.95
   0   0  -9  782.66   56.30
   0   0  10   10.26    0.58
   0   0  10    9.42    0.94
   0   0  10   10.16    1.02
   0   0  10    9.36    0.63
   0   0 -10   10.05    0.96
   0   0 -10   10.73    1.12
   0   0 -10    8.64    0.62
   0   0  11  593.12   41.51
   0   0  11  520.16   35.00
   0   0  11  654.01   45.26
   0   0 -11  573.04   40.64
   0   0 -11  494.60   34.09
   0   0 -11  563.42   39.10
   0   0 -12   68.11    4.22
   0   0 -12   65.07    4.45
   0   0 -13   36.83    2.60
   0   0 -13   37.04    2.93
   0   0 -14  426.25   32.12
   0   0 -14  473.83   33.01
   0   0 -15   76.32    5.14
   0   0 -15   72.32    5.37
   0   0 -16  290.23   21.00
   0   0 -16  322.17   21.93
   0   0 -17   34.78    2.85
   0   0 -17   32.14    2.99
   0   0 -18   25.29    2.27
   0   0 -18   23.51    2.36
   0   0  19   68.03    4.56
   0   0 -19   60.02    5.42
   0   0  20    9.57    1.17
   0   0 -20    8.47    1.26
   0   1 -20  241.58   16.62
   0  -1  20  256.30   17.45
   0   1 -19    1.99    1.02
   0  -1  19    2.05    0.76
   0   1 -18  349.57   23.99
   0   1 -18  313.07   22.79
   0   1 -17  204.91   13.43
   0   1 -17  188.68   13.50
   0   1 -16  172.48   11.26
   0   1 -16  157.13   11.27
   0   1 -15    5.77    1.38
   0   1 -15    6.36    1.09
   0   1 -14   75.89    5.50
   0   1 -14   77.85    5.07
   0   1 -13    1.88    0.87
   0   1 -13    1.90    1.11
   0   1 -12   47.71    3.38
   0   1 -12   49.26    3.07
   0   1 -12   42.34    2.51
   0   1 -11   41.42    3.62
   0   1 -11   42.53    2.65
   0   1 -11   39.11    2.30
   0  -1  11   45.69    2.87
   0  -1  11   37.06    1.97
   0   1 -10  100.43    5.84
   0   1 -10   73.63    4.35
   0   1 -10   93.99    5.85
   0  -1  10   92.25    5.55
   0  -1  10   94.99    5.64
   0  -1  10  108.35    6.35
   0  -1  10   88.57    4.79
   0   1  -9   42.68    2.78
   0   1  -9   47.51    2.77
   0  -1   9   41.31    2.34
   0  -1   9   48.80    2.91
   0  -1   9   42.63    2.43
   0  -1   9   42.97    2.60
   0   1  -8  856.97   62.30
   0   1  -8  882.09   63.10
   0   1  -8  816.29   56.15
   0   1  -8  870.35   62.86
   0   1  -8  761.70   52.57
   0  -1   8  936.74   67.26
   0  -1   8  851.72   61.37
   0  -1   8  820.67   58.25
   0   1  -7    8.88    0.67
   0   1  -7    6.07    0.82
   0   1  -7    5.98    0.30
   0   1  -7    6.76    0.76
   0  -1   7    6.82    0.45
   0  -1   7    5.58    0.89
   0  -1   7    6.90    0.68
   0   1  -6 1047.99   76.59
   0   1  -6  863.86   61.76
   0   1  -6 1076.40   79.13
   0   1  -6 1017.35   74.05
   0   1  -6 1066.10   75.93
   0  -1   6 1025.31   74.81
   0  -1   6  994.41   72.03
   0  -1   6 1105.48   80.63
   0  -1   6 1036.28   75.72
   0   1  -5   21.15    0.94
   0   1  -5   23.19    1.24
   0   1  -5   22.67    1.35
   0   1  -5   19.60    1.07
   0   1  -5   24.13    1.08
   0  -1   5   20.53    1.11
   0  -1   5   28.56    1.77
   0  -1   5   22.51    1.10
   0  -1   5   20.37    1.12
   0   1  -4  566.06   35.92
   0   1  -4  489.74   31.69
   0   1  -4  521.84   33.85
   0   1  -4  548.90   35.09
   0   1  -4  567.94   37.01
   0  -1   4  506.48   32.80
   0  -1   4  534.39   35.12
   0  -1   4  500.77   32.46
   0  -1   4  489.38   31.45
   0   1  -3 1806.35  140.81
   0   1  -3 1885.83  147.15
   0   1  -3 1361.59  105.56
   0   1  -3 1577.95  122.88
   0  -1   3 1503.25  116.96
   0  -1   3 1698.57  132.37
   0  -1   3 1860.31  144.96
   0  -1   3 1719.61  134.07
   0   1  -2  112.42    5.64
   0   1  -2  112.94    5.50
   0   1  -2   91.00    4.57
   0   1  -2   99.45    4.93
   0   1  -2  106.83    5.38
   0  -1   2  108.99    5.40
   0  -1   2   95.42    4.74
   0  -1   2  106.82    5.37
   0  -1   2  107.32    5.38
   0   1  -1 1370.99  100.72
   0   1  -1 1230.81   90.37
   0   1  -1 1253.85   92.06
   0   1  -1 1533.80  112.39
   0  -1   1 1755.07  128.61
   0  -1   1  966.30   70.99
   0  -1   1 1177.46   86.45
   0  -1   1 1363.78  100.31
   0  -1   1 1112.69   81.75
   0   1   0  190.68   10.09
   0   1   0  193.01   10.28
   0   1   0  189.05   10.12
   0   1   0  204.85   10.92
   0  -1   0  233.02   12.40
   0  -1   0  188.60    9.98
   0  -1   0  182.35    9.50
   0  -1   0  200.34   10.76
   0  -1   0  200.46   10.73
   0   1   1 1683.60  124.32
   0   1   1 1337.62   99.01
   0   1   1 1041.36   76.98
   0   1   1 1456.37  107.77
   0  -1  -1 1111.73   82.20
   0  -1  -1 1605.75  118.83
   0  -1  -1 1323.51   97.86
   0  -1  -1 1206.58   89.25
   0   1   2  553.33   35.04
   0   1   2  556.15   35.27
   0   1   2  579.69   37.09
   0   1   2  459.74   29.51
   0   1   2  470.72   29.50
   0  -1  -2  517.14   33.40
   0  -1  -2  506.13   32.06
   0  -1  -2  534.74   33.46
   0  -1  -2  608.82   38.61
   0  -1  -2  499.55   31.83
   0   1   3  682.10   45.29
   0   1   3  661.58   43.58
   0   1   3  608.74   39.56
   0   1   3  514.72   34.21
   0   1   3  680.01   44.76
   0  -1  -3  651.36   42.41
   0  -1  -3  594.59   39.36
   0  -1  -3  594.27   38.95
   0  -1  -3  635.06   42.27
   0  -1  -3  644.75   42.37
   0   1   4  471.71   29.94
   0   1   4  386.29   24.57
   0   1   4  485.49   30.17
   0   1   4  398.87   24.75
   0   1   4  479.41   30.14
   0  -1  -4  465.76   29.71
   0  -1  -4  472.84   29.56
   0  -1  -4  466.64   29.19
   0  -1  -4  424.55   26.41
   0  -1  -4  417.56   26.44
   0   1   5  378.68   23.57
   0   1   5  392.45   24.16
   0   1   5  370.52   23.00
   0   1   5  405.14   24.44
   0   1   5  318.76   19.38
   0  -1  -5  345.56   21.47
   0  -1  -5  379.85   23.13
   0  -1  -5  386.03   24.21
   0  -1  -5  367.01   22.37
   0  -1  -5  337.06   20.50
   0   1   6  208.80   12.00
   0   1   6  276.54   16.01
   0   1   6  247.45   14.44
   0   1   6  244.07   14.46
   0   1   6  208.92   12.48
   0  -1  -6  243.73   13.96
   0  -1  -6  244.95   14.11
   0  -1  -6  247.67   14.87
   0  -1  -6  213.62   12.28
   0  -1  -6  228.27   13.45
   0   1   7  209.90   12.72
   0   1   7  230.83   13.50
   0   1   7  246.67   15.21
   0   1   7  265.32   15.07
   0   1   7  201.41   11.68
   0  -1  -7  226.58   13.53
   0  -1  -7  242.46   14.78
   0  -1  -7  237.35   13.64
   0  -1  -7  204.43   11.75
   0  -1  -7  238.26   13.85
   0   1   8   14.17    1.17
   0   1   8   14.31    0.77
   0   1   8   18.43    1.30
   0  -1  -8   15.08    1.79
   0  -1  -8   13.42    0.62
   0  -1  -8   15.04    1.12
   0  -1  -8   14.46    0.96
   0   1   9   24.22    1.27
   0   1   9   25.87    1.32
   0   1   9   31.21    2.03
   0   1   9   27.28    1.86
   0  -1  -9   27.37    2.31
   0  -1  -9   26.75    1.41
   0  -1  -9   29.52    2.07
   0   1  10   76.41    4.61
   0   1  10   62.17    3.32
   0   1  10   67.63    3.51
   0   1  10   84.47    5.01
   0  -1 -10   77.55    4.82
   0  -1 -10   76.80    4.54
   0  -1 -10   64.40    3.48
   0  -1 -11   67.97    4.51
   0  -1 -11   68.66    4.20
   0  -1 -12   59.79    4.14
   0  -1 -12   61.61    3.91
   0  -1 -13   69.04    4.86
   0  -1 -13   70.74    4.61
   0  -1 -14    4.28    1.96
   0  -1 -14    4.34    1.07
   0  -1 -15    0.67    0.83
   0  -1 -15    0.45    1.30
   0  -1 -16   18.54    2.13
   0  -1 -16   18.07    1.96
   0  -1 -17   18.44    1.97
   0  -1 -17   15.99    2.91
   0  -1 -18    3.20    1.09
   0  -1 -18    3.92    1.12
   0   1  19   29.59    2.37
   0  -1 -19   24.78    2.21
   0   1  20   38.32    2.77
   0  -1 -20   33.55    3.23
   0   2 -20   42.76    4.35
   0  -2  20   42.08    2.69
   0   2 -19  312.78   22.21
   0  -2  19  318.59   21.41
   0   2 -18   12.71    1.91
   0  -2  18   14.01    1.49
   0   2 -17   23.81    2.48
   0   2 -17   25.47    2.08
   0   2 -16    0.35    1.73
   0   2 -16    1.09    0.65
   0   2 -15   20.66    2.27
   0   2 -15   20.47    1.71
   0   2 -14  106.34    7.33
   0   2 -14   87.43    5.48
   0   2 -14  109.75    6.77
   0   2 -13   28.12    1.81
   0   2 -13   28.89    2.01
   0   2 -13   27.55    2.38
   0   2 -12   91.15    5.90
   0   2 -12   82.54    5.49
   0   2 -12   77.33    4.69
   0  -2  12   77.85    4.31
   0   2 -11   39.01    2.44
   0   2 -11   40.15    3.53
   0   2 -11   41.59    2.58
   0  -2  11   38.98    2.14
   0  -2  11   45.41    2.83
   0   2 -10   20.79    1.68
   0   2 -10   17.46    1.26
   0   2 -10   21.81    1.49
   0  -2  10   19.12    1.10
   0  -2  10   23.59    1.68
   0  -2  10   20.77    1.78
   0  -2  10   20.81    1.42
   0   2  -9  196.41   11.78
   0   2  -9  193.51   11.77
   0   2  -9  198.73   12.35
   0  -2   9  193.59   11.70
   0  -2   9  207.05   12.56
   0  -2   9  182.24   10.66
   0  -2   9  190.81   11.50
   0   2  -8 1053.14   78.85
   0   2  -8 1419.43  108.56
   0   2  -8 1400.98  108.00
   0   2  -8 1290.15  100.29
   0   2  -8 1299.42   96.87
   0  -2   8 1406.96  108.21
   0  -2   8 1335.00  102.87
   0  -2   8 1294.94   98.62
   0   2  -7  250.78   14.69
   0   2  -7  310.30   18.90
   0   2  -7  301.66   18.65
   0   2  -7  287.59   16.76
   0   2  -7  297.58   18.65
   0  -2   7  292.72   17.67
   0  -2   7  297.89   18.28
   0  -2   7  312.17   19.16
   0   2  -6    1.53    0.36
   0   2  -6    1.65    0.43
   0   2  -6    2.31    0.15
   0   2  -6    1.36    0.21
   0   2  -6    1.06    0.28
   0  -2   6    2.85    0.37
   0  -2   6    1.42    0.30
   0  -2   6    2.14    0.37
   0  -2   6    1.60    0.26
   0   2  -5   55.96    2.67
   0   2  -5   51.24    2.76
   0   2  -5   56.28    2.65
   0   2  -5   54.14    2.94
   0   2  -5   51.20    2.59
   0  -2   5   61.49    3.21
   0  -2   5   57.06    2.98
   0  -2   5   49.39    2.53
   0  -2   5   53.19    2.75
   0   2  -4 3120.92  283.50
   0   2  -4 4881.38  443.60
   0   2  -4 3556.42  323.10
   0   2  -4 3246.25  294.10
   0   2  -4 4068.76  370.41
   0  -2   4 4095.19  371.44
   0  -2   4 3353.71  304.53
   0  -2   4 3671.76  333.54
   0  -2   4 3789.31  343.88
   0   2  -3   10.76    0.69
   0   2  -3    9.68    0.62
   0   2  -3    8.45    0.63
   0  -2   3    6.30    0.47
   0  -2   3    7.42    0.56
   0   2  -2  193.59   10.73
   0   2  -2  190.36   10.52
   0   2  -2  165.27    9.11
   0   2  -2  174.33    9.55
   0  -2   2  179.86    9.92
   0  -2   2  180.68    9.94
   0  -2   2  164.25    9.06
   0  -2   2  189.54   10.12
   0  -2   2  187.98   10.20
   0   2  -1 2112.43  172.23
   0   2  -1 1930.71  157.56
   0   2  -1 2164.36  176.18
   0   2  -1 2140.29  174.52
   0   2  -1 2118.42  172.65
   0  -2   1 2096.06  171.07
   0  -2   1 2048.71  167.02
   0  -2   1 2343.94  191.03
   0   2   0 1285.53   95.92
   0   2   0 1140.24   85.00
   0   2   0 1441.77  107.67
   0   2   0 1396.96  104.42
   0  -2   0 1434.82  107.20
   0  -2   0 1451.12  108.48
   0  -2   0 1406.02  104.91
   0  -2   0 1162.76   86.84
   0   2   1 1331.88   97.20
   0   2   1 1220.73   89.37
   0   2   1  998.29   72.35
   0   2   1 1237.74   90.29
   0  -2  -1 1337.90   97.47
   0  -2  -1  951.42   68.97
   0  -2  -1 1013.51   73.48
   0  -2  -1 1347.12   98.22
   0  -2  -1 1159.10   84.59
   0   2   2 2428.54  212.50
   0   2   2 3047.73  266.76
   0   2   2 3536.58  309.80
   0   2   2 4053.19  354.51
   0  -2  -2 2692.61  235.76
   0  -2  -2 3810.39  333.52
   0  -2  -2 3287.53  287.63
   0  -2  -2 2848.96  249.30
   0   2   3  234.73   12.51
   0   2   3  216.03   12.11
   0   2   3  174.60    9.97
   0   2   3  221.89   12.77
   0   2   3  234.16   13.40
   0   2   3  185.21    9.86
   0  -2  -3  197.35   11.18
   0  -2  -3  229.68   13.17
   0  -2  -3  233.06   13.12
   0  -2  -3  185.42   10.46
   0   2   4 2852.75  247.22
   0   2   4 2609.10  226.92
   0   2   4 3609.48  314.56
   0   2   4 3069.02  266.86
   0   2   4 2485.11  214.08
   0  -2  -4 2553.51  221.79
   0  -2  -4 3103.66  268.88
   0  -2  -4 2754.48  239.79
   0  -2  -4 3386.70  294.69
   0   2   5   27.88    1.55
   0   2   5   27.65    1.22
   0   2   5   29.03    1.46
   0   2   5   32.79    1.80
   0   2   5   36.29    1.90
   0   2   5   35.17    1.56
   0  -2  -5   33.64    1.76
   0  -2  -5   34.15    1.83
   0  -2  -5   32.55    1.85
   0  -2  -5   28.30    1.39
   0   2   6  155.26    8.53
   0   2   6  193.18   10.63
   0   2   6  216.28   12.21
   0   2   6  181.59   10.27
   0   2   6  201.84   11.76
   0   2   6  208.27   11.97
   0  -2  -6  218.85   12.84
   0  -2  -6  205.22   11.70
   0  -2  -6  183.41   10.61
   0  -2  -6  165.56    9.31
   0   2   7    3.80    0.26
   0   2   7    4.76    0.49
   0   2   7    4.37    0.59
   0   2   7    3.60    0.57
   0  -2  -7    4.00    0.54
   0  -2  -7    3.37    0.25
   0  -2  -7    6.05    0.39
   0   2   8   42.94    2.21
   0   2   8   39.21    1.93
   0   2   8   44.74    2.74
   0   2   8   53.80    3.13
   0   2   8   44.25    2.32
   0  -2  -8   50.63    3.13
   0  -2  -8   47.19    2.77
   0  -2  -8   51.98    2.56
   0  -2  -8   39.96    1.98
   0   2   9  133.56    7.33
   0   2   9  127.26    7.83
   0   2   9  148.96    8.92
   0  -2  -9  133.78    8.60
   0  -2  -9  139.74    8.60
   0   2  10  241.77   15.85
   0   2  10  280.24   18.07
   0  -2 -10  242.55   15.59
   0  -2 -10  257.54   16.94
   0  -2 -11  346.25   23.50
   0  -2 -11  343.90   22.69
   0  -2 -12   51.95    4.55
   0  -2 -12   51.38    3.46
   0  -2 -13  369.88   25.12
   0  -2 -13  359.08   25.28
   0  -2 -14   14.67    1.63
   0  -2 -14   14.96    2.59
   0  -2 -15   24.63    2.22
   0  -2 -15   22.70    2.28
   0  -2 -16   37.95    3.01
   0  -2 -16   33.72    2.90
   0  -2 -17   16.20    1.87
   0  -2 -17   15.80    2.73
   0  -2 -18   12.33    1.58
   0  -2 -18   14.10    1.71
   0   2  19   80.12    5.32
   0  -2 -19   67.87    4.71
   0   2  20   25.92    2.08
   0  -2 -20   22.46    2.47
   0   3 -20   82.62    5.67
   0  -3  20   74.85    4.39
   0   3 -19    0.72    0.97
   0  -3  19    1.61    0.81
   0   3 -18  144.63   10.35
   0  -3  18  143.21    9.60
   0   3 -17   11.82    1.81
   0  -3  17   13.70    1.22
   0   3 -16  299.05   21.50
   0   3 -16  303.51   20.21
   0   3 -15   29.91    2.04
   0   3 -15   35.51    3.05
   0   3 -15   36.17    2.40
   0   3 -14  339.61   23.72
   0   3 -14  286.33   19.55
   0   3 -14  344.39   22.60
   0   3 -13    0.14    0.71
   0   3 -13    0.70    0.41
   0   3 -13    0.81    0.42
   0   3 -12  369.15   24.22
   0   3 -12  347.33   24.86
   0   3 -12  357.82   24.63
   0  -3  12  347.03   22.50
   0   3 -11  173.47   11.31
   0   3 -11  180.96   11.32
   0   3 -11  188.95   11.45
   0  -3  11  169.33   10.17
   0  -3  11  196.19   12.01
   0   3 -10   72.67    4.45
   0   3 -10   70.62    4.58
   0   3 -10   78.95    4.52
   0  -3  10   86.66    5.21
   0  -3  10   71.74    4.22
   0  -3  10   77.97    4.62
   0  -3  10   70.99    4.26
   0   3  -9    1.34    0.57
   0   3  -9    0.81    0.48
   0   3  -9    0.38    0.36
   0  -3   9    1.48    0.92
   0  -3   9    1.05    0.36
   0  -3   9    1.39    0.32
   0   3  -8  265.63   16.81
   0   3  -8  227.33   13.30
   0   3  -8  255.04   14.77
   0   3  -8  268.06   16.77
   0   3  -8  282.04   17.11
   0  -3   8  267.01   17.19
   0  -3   8  267.29   16.20
   0  -3   8  278.12   17.14
   0   3  -7    9.89    0.93
   0   3  -7    7.82    0.58
   0   3  -7   10.33    0.70
   0   3  -7    8.06    1.25
   0  -3   7   10.52    0.71
   0  -3   7    9.40    0.69
   0  -3   7    9.86    0.84
   0   3  -6  217.87   12.63
   0   3  -6  218.14   13.05
   0   3  -6  206.45   11.83
   0   3  -6  213.11   12.75
   0  -3   6  218.56   12.71
   0  -3   6  221.22   13.08
   0  -3   6  203.03   12.25
   0  -3   6  209.90   12.46
   0   3  -5   17.43    1.47
   0   3  -5   15.61    1.06
   0   3  -5   18.71    0.91
   0   3  -5   16.85    1.01
   0  -3   5   25.09    1.37
   0  -3   5   16.87    1.09
   0  -3   5   18.75    1.06
   0   3  -4  539.36   35.60
   0   3  -4  539.39   36.29
   0   3  -4  550.64   36.49
   0   3  -4  590.56   38.56
   0  -3   4  568.09   37.05
   0  -3   4  597.27   39.43
   0  -3   4  537.39   35.42
   0  -3   4  567.01   37.51
   0   3  -3  641.51   43.41
   0   3  -3  679.48   45.47
   0   3  -3  634.99   42.76
   0   3  -3  628.78   42.31
   0  -3   3  684.93   46.09
   0  -3   3  666.60   44.10
   0  -3   3  601.34   40.55
   0  -3   3  646.05   43.65
   0  -3   3  651.21   43.52
   0   3  -2 4092.22  379.95
   0   3  -2 4054.53  376.45
   0   3  -2 5165.03  478.02
   0   3  -2 3711.52  344.19
   0  -3   2 3872.13  359.11
   0  -3   2 4050.81  375.61
   0  -3   2 3881.72  360.39
   0   3  -1   11.76    0.91
   0   3  -1    8.06    0.59
   0   3  -1    8.26    0.59
   0  -3   1    8.45    1.04
   0   3   0  642.18   43.24
   0   3   0  634.80   42.67
   0   3   0  733.63   48.59
   0  -3   0  670.42   44.99
   0  -3   0  576.44   37.55
   0  -3   0  669.84   45.02
   0  -3   0  670.87   44.84
   0  -3   0  686.13   45.78
   0   3   1   14.79    0.84
   0   3   1   11.23    1.09
   0   3   1    9.87    0.48
   0   3   1    8.86    0.72
   0   3   1   10.40    0.48
   0  -3  -1   14.49    1.19
   0  -3  -1    8.75    0.45
   0  -3  -1    8.82    0.64
   0   3   2   95.17    4.99
   0   3   2  113.73    6.06
   0   3   2  100.43    5.37
   0   3   2   86.30    4.20
   0   3   2  100.25    5.33
   0  -3  -2  101.61    5.36
   0  -3  -2  107.08    5.25
   0  -3  -2   96.98    5.17
   0  -3  -2   96.60    4.91
   0  -3  -2  105.46    5.60
   0   3   3  238.44   14.00
   0   3   3  267.52   15.49
   0   3   3  248.80   14.83
   0   3   3  254.02   15.05
   0  -3  -3  257.88   15.09
   0  -3  -3  265.09   15.68
   0  -3  -3  220.96   12.98
   0  -3  -3  245.44   14.21
   0   3   4    3.89    0.35
   0   3   4    2.90    0.44
   0   3   4    3.25    0.32
   0   3   4    3.89    0.47
   0  -3  -4    3.41    0.72
   0  -3  -4    2.30    0.29
   0  -3  -4    4.61    0.37
   0   3   5  220.91   12.67
   0   3   5  183.21   10.73
   0   3   5  212.07   12.06
   0  -3  -5  195.77   11.67
   0  -3  -5  224.73   13.25
   0  -3  -5  218.88   12.47
   0  -3  -5  173.57   10.02
   0   3   6   17.96    0.95
   0   3   6   15.98    1.08
   0   3   6   19.40    1.26
   0   3   6   20.27    1.28
   0  -3  -6   14.96    1.02
   0  -3  -6   17.33    0.94
   0  -3  -6   18.00    1.13
   0  -3  -6   19.87    1.34
   0   3   7   49.70    2.51
   0   3   7   41.05    1.77
   0   3   7   48.63    2.09
   0   3   7   47.81    2.79
   0   3   7   40.65    2.11
   0   3   7   41.35    2.87
   0  -3  -7   44.33    2.27
   0  -3  -7   46.30    2.82
   0  -3  -7   35.77    1.87
   0  -3  -7   40.57    2.73
   0   3   8  105.42    6.30
   0   3   8  117.10    6.89
   0   3   8  118.56    6.38
   0   3   8  102.74    5.60
   0  -3  -8   90.74    4.97
   0  -3  -8  110.52    6.41
   0  -3  -8  122.02    7.33
   0  -3  -8  108.95    5.83
   0   3   9  526.38   35.46
   0   3   9  625.00   43.51
   0   3   9  543.26   38.12
   0  -3  -9  620.19   43.65
   0  -3  -9  554.05   38.47
   0  -3  -9  555.78   37.03
   0   3  10  487.84   33.18
   0   3  10  427.58   29.37
   0  -3 -10  414.40   28.11
   0  -3 -10  448.65   30.94
   0  -3 -11   81.93    5.13
   0  -3 -11   83.78    6.33
   0  -3 -12  168.26   11.61
   0  -3 -12  232.41   15.28
   0  -3 -13   91.39    6.00
   0  -3 -13   89.50    6.27
   0  -3 -14   94.22    6.67
   0  -3 -14  102.41    6.75
   0  -3 -15   33.22    2.83
   0  -3 -15   36.73    3.84
   0  -3 -16   77.01    5.18
   0  -3 -16   67.66    4.98
   0  -3 -17   87.11    6.91
   0  -3 -17   97.13    6.50
   0  -3 -18    7.19    1.17
   0  -3 -18    6.65    1.12
   0   3  19   16.62    1.58
   0  -3 -19   13.30    1.40
   0   3  20   15.39    1.44
   0  -3 -20   12.53    1.63
   0   4 -20   21.37    2.04
   0   4 -19   14.06    2.76
   0  -4  19   12.56    0.97
   0   4 -18   36.51    3.16
   0  -4  18   31.91    2.34
   0   4 -17    0.69    0.89
   0  -4  17    0.76    0.63
   0   4 -16   39.40    3.30
   0  -4  16   39.43    2.47
   0  -4  16   34.95    2.44
   0   4 -15    9.81    1.04
   0   4 -15   10.03    2.51
   0   4 -15    9.15    0.88
   0   4 -14    6.27    0.90
   0   4 -14    8.41    1.37
   0   4 -14    6.89    0.72
   0   4 -13   39.77    2.41
   0   4 -13   41.61    3.19
   0   4 -13   43.60    2.94
   0  -4  13   40.96    2.41
   0   4 -12  152.27    9.21
   0   4 -12  157.30   10.40
   0   4 -12  162.31   10.37
   0  -4  12  157.12    9.79
   0   4 -11  173.54   11.02
   0   4 -11  174.09   11.37
   0   4 -11  175.17   10.53
   0  -4  11  173.09   10.45
   0  -4  11  174.95   10.70
   0   4 -10   65.24    3.74
   0   4 -10   63.72    4.23
   0   4 -10   66.66    4.93
   0  -4  10   76.99    4.72
   0  -4  10   75.47    4.65
   0  -4  10   62.88    3.68
   0  -4  10   64.84    4.16
   0   4  -9  556.47   38.71
   0   4  -9  534.85   37.56
   0   4  -9  567.00   38.59
   0  -4   9  539.39   37.28
   0  -4   9  539.51   36.70
   0  -4   9  585.73   40.40
   0  -4   9  530.75   36.28
   0   4  -8  159.73    8.93
   0   4  -8  172.99   10.70
   0   4  -8  183.86   10.63
   0   4  -8  177.18   10.86
   0   4  -8  146.50    8.46
   0  -4   8  171.60   10.10
   0  -4   8  170.85   10.42
   0  -4   8  161.54    9.48
   0  -4   8  180.21   10.83
   0   4  -7  482.53   31.15
   0   4  -7  393.85   25.93
   0   4  -7  585.55   39.09
   0   4  -7  435.39   28.18
   0   4  -7  454.40   30.37
   0  -4   7  465.69   30.71
   0  -4   7  467.10   30.58
   0  -4   7  455.95   29.95
   0  -4   7  462.46   31.40
   0   4  -6  199.40   12.09
   0   4  -6  206.52   12.49
   0   4  -6  199.99   11.55
   0   4  -6  201.91   11.61
   0  -4   6  232.93   13.38
   0  -4   6  199.43   11.82
   0  -4   6  215.74   13.35
   0  -4   6  194.54   11.74
   0   4  -5  915.92   66.96
   0   4  -5  986.81   72.19
   0   4  -5  957.88   70.29
   0   4  -5  990.74   72.15
   0  -4   5  997.29   72.15
   0  -4   5  983.25   71.72
   0  -4   5  986.27   72.21
   0  -4   5 1139.83   83.04
   0   4  -4 1278.37   98.14
   0   4  -4 1372.70  104.92
   0   4  -4 1305.44   99.77
   0   4  -4 1345.68  102.98
   0  -4   4 1325.36  101.36
   0  -4   4 1381.34  104.33
   0  -4   4 1331.90  102.07
   0  -4   4 1366.43  104.21
   0   4  -3 5359.94  506.56
   0   4  -3 4744.71  447.76
   0   4  -3 5174.66  490.49
   0   4  -3 5199.88  491.30
   0  -4   3 3507.12  330.31
   0  -4   3 4939.39  466.28
   0  -4   3 3280.75  308.55
   0  -4   3 5108.53  482.80
   0  -4   3 5184.47  490.01
   0   4  -2 3184.13  280.67
   0   4  -2 3163.88  279.19
   0   4  -2 3008.13  265.18
   0   4  -2 3141.95  277.24
   0  -4   2 2907.35  256.75
   0  -4   2 3029.53  267.22
   0  -4   2 3054.50  269.50
   0   4  -1 2282.61  191.87
   0   4  -1 2438.45  205.33
   0   4  -1 2281.21  191.59
   0  -4   1 2379.66  199.51
   0  -4   1 2523.12  212.16
   0  -4   1 2337.37  196.37
   0  -4   1 2303.07  193.99
   0   4   0 3099.21  275.49
   0   4   0 2838.21  252.92
   0   4   0 3469.63  309.68
   0  -4   0 3296.72  292.87
   0  -4   0 3180.97  283.06
   0  -4   0 3407.78  303.24
   0  -4   0 3433.03  305.52
   0   4   1 3501.74  304.92
   0   4   1 3609.35  313.20
   0   4   1 2471.57  213.83
   0   4   1 2990.45  259.62
   0   4   1 2420.63  208.70
   0  -4  -1 2033.34  175.46
   0  -4  -1 3395.36  294.03
   0  -4  -1 3513.41  305.09
   0  -4  -1 2927.93  253.07
   0  -4  -1 3482.65  303.88
   0   4   2 1015.01   73.12
   0   4   2 1070.15   76.45
   0   4   2  982.41   71.54
   0   4   2  882.56   62.53
   0   4   2  938.72   68.23
   0  -4  -2 1018.10   73.76
   0  -4  -2  946.76   67.87
   0  -4  -2  975.08   70.93
   0  -4  -2 1021.93   74.12
   0  -4  -2 1092.52   77.51
   0   4   3    3.78    0.47
   0   4   3    3.75    0.36
   0   4   3    3.33    0.44
   0  -4  -3    6.22    0.38
   0  -4  -3    4.34    0.44
   0  -4  -3    4.74    0.50
   0   4   4  554.70   36.94
   0   4   4  599.24   40.35
   0   4   4  578.18   38.25
   0   4   4  579.00   39.12
   0  -4  -4  589.04   39.26
   0  -4  -4  614.25   41.24
   0  -4  -4  513.19   34.39
   0  -4  -4  526.19   35.23
   0   4   5  162.12    9.04
   0   4   5  145.92    8.76
   0   4   5  165.12   10.22
   0   4   5  158.64    9.09
   0  -4  -5  146.21    8.34
   0  -4  -5  167.37    9.82
   0  -4  -5  136.17    7.84
   0  -4  -5  160.15    9.11
   0   4   6  191.39   11.46
   0   4   6  191.24   11.08
   0   4   6  190.17   10.83
   0   4   6  173.62   10.26
   0  -4  -6  183.87   10.58
   0  -4  -6  181.25   10.97
   0  -4  -6  152.02    8.94
   0  -4  -6  204.50   12.22
   0   4   7  150.77    9.52
   0   4   7  167.76    9.63
   0   4   7  161.75    9.30
   0   4   7  165.86    9.96
   0  -4  -7  134.57    7.82
   0  -4  -7  148.00    8.71
   0  -4  -7  168.73   10.25
   0   4   8 1388.22  107.74
   0   4   8 1465.65  114.48
   0   4   8 1468.56  115.61
   0   4   8 1312.96  104.19
   0  -4  -8 1492.13  117.93
   0  -4  -8 1435.85  111.12
   0  -4  -8 1175.61   92.36
   0  -4  -8 1377.05  108.78
   0   4   9 1813.57  147.79
   0   4   9 1574.06  129.50
   0  -4  -9 1494.69  120.25
   0  -4  -9 1615.27  131.78
   0  -4  -9 1758.43  144.22
   0  -4 -10  375.85   25.40
   0  -4 -10  346.80   22.84
   0  -4 -11  525.84   37.40
   0  -4 -11  505.92   35.13
   0  -4 -12  122.86    8.32
   0  -4 -12  122.13    7.83
   0  -4 -13  841.82   64.55
   0  -4 -13  822.58   64.79
   0  -4 -14   10.79    1.51
   0  -4 -14    9.56    1.35
   0  -4 -15   48.28    3.46
   0  -4 -15   42.90    3.33
   0  -4 -16    0.53    0.69
   0  -4 -16    1.22    0.72
   0  -4 -17   10.88    1.91
   0  -4 -17    8.85    1.19
   0  -4 -18    9.71    1.17
   0  -4 -18    7.68    1.63
   0   4  19    3.72    1.33
   0  -4 -19    3.08    1.12
   0   5 -19   79.88    5.61
   0   5 -18   14.99    1.87
   0   5 -17   29.93    2.72
   0  -5  17   26.10    1.92
   0   5 -16    4.75    1.23
   0  -5  16    4.09    0.77
   0   5 -15   42.54    3.01
   0   5 -15   45.47    3.60
   0  -5  15   43.80    2.63
   0   5 -14  148.74    9.80
   0   5 -14  152.39   10.38
   0   5 -14  135.74    8.29
   0  -5  14  148.11    9.16
   0   5 -13  115.33    7.49
   0   5 -13  109.28    7.45
   0   5 -13  103.90    6.17
   0  -5  13  109.78    6.68
   0   5 -12  332.76   22.64
   0   5 -12  343.43   23.32
   0   5 -12  302.81   19.58
   0  -5  12  324.81   21.15
   0   5 -11   91.80    5.29
   0   5 -11  102.50    7.48
   0   5 -11  110.19    6.98
   0  -5  11  104.88    6.21
   0   5 -10  306.02   21.02
   0   5 -10  293.11   20.40
   0   5 -10  259.88   16.56
   0  -5  10  304.95   19.93
   0  -5  10  281.55   17.68
   0   5  -9    4.29    1.49
   0   5  -9    5.10    0.95
   0   5  -9    3.86    0.39
   0  -5   9    6.28    0.95
   0  -5   9    3.90    0.79
   0  -5   9    6.39    0.71
   0  -5   9    3.68    0.60
   0   5  -8  457.75   31.80
   0   5  -8  407.96   26.47
   0   5  -8  430.23   29.06
   0  -5   8  442.69   30.65
   0  -5   8  438.03   29.01
   0  -5   8  418.22   27.30
   0   5  -7  817.35   58.47
   0   5  -7  862.63   62.96
   0   5  -7  861.01   62.87
   0  -5   7  851.25   61.00
   0  -5   7  851.28   61.73
   0  -5   7  875.64   63.81
   0   5  -6  129.96    7.76
   0   5  -6  124.63    7.32
   0   5  -6  125.51    6.98
   0   5  -6  132.12    7.79
   0  -5   6  135.57    7.52
   0  -5   6  120.69    6.56
   0  -5   6  130.57    7.74
   0  -5   6  123.48    7.25
   0   5  -5  217.72   13.16
   0   5  -5  231.26   14.01
   0   5  -5  222.20   14.28
   0   5  -5  223.38   13.26
   0  -5   5  241.15   14.28
   0  -5   5  210.99   13.47
   0  -5   5  216.13   12.41
   0  -5   5  226.95   13.83
   0   5  -4 2330.58  196.96
   0   5  -4 2382.26  202.72
   0   5  -4 2351.77  199.04
   0   5  -4 2369.26  200.98
   0  -5   4 2482.76  209.78
   0  -5   4 2285.49  190.54
   0  -5   4 2200.90  183.93
   0  -5   4 2347.55  199.02
   0  -5   4 2353.25  199.61
   0   5  -3  179.41   10.95
   0   5  -3  194.52   11.34
   0   5  -3  180.41   10.47
   0   5  -3  187.87   11.07
   0  -5   3  185.59   10.89
   0  -5   3  188.11   10.03
   0  -5   3  178.85   10.64
   0  -5   3  190.10   10.12
   0  -5   3  192.55   11.20
   0   5  -2 3276.50  290.64
   0   5  -2 3217.37  285.17
   0   5  -2 3125.10  277.74
   0   5  -2 3214.04  285.87
   0  -5   2 3261.42  289.79
   0  -5   2 2751.13  246.30
   0  -5   2 3101.66  276.50
   0   5  -1   16.03    1.01
   0   5  -1   15.86    1.08
   0   5  -1   16.54    0.98
   0   5  -1   23.94    1.29
   0  -5   1   20.52    1.26
   0  -5   1   13.49    0.84
   0  -5   1   14.32    1.04
   0   5   0  394.10   24.69
   0   5   0  360.32   22.52
   0   5   0  396.91   25.72
   0  -5   0  387.00   24.65
   0  -5   0  407.00   25.83
   0  -5   0  388.40   24.71
   0  -5   0  404.45   25.45
   0   5   1    2.00    0.32
   0   5   1    1.80    0.35
   0   5   1    3.42    0.54
   0   5   1    2.95    0.44
   0  -5  -1    2.05    0.46
   0  -5  -1    2.46    0.60
   0   5   2  959.77   70.21
   0   5   2 1091.18   81.88
   0   5   2 1066.30   79.98
   0   5   2 1129.83   83.44
   0   5   2 1201.48   87.66
   0  -5  -2 1129.29   84.77
   0  -5  -2 1143.80   83.58
   0  -5  -2 1144.76   84.82
   0  -5  -2 1111.24   83.45
   0  -5  -2 1052.49   76.63
   0   5   3  399.72   24.92
   0   5   3  384.22   24.58
   0   5   3  370.21   23.19
   0   5   3  362.61   23.61
   0  -5  -3  382.54   24.28
   0  -5  -3  394.49   25.00
   0  -5  -3  366.28   24.02
   0  -5  -3  348.37   21.78
   0   5   4   26.92    1.64
   0   5   4   27.24    1.63
   0   5   4   26.64    1.44
   0   5   4   27.64    1.72
   0  -5  -4   28.12    1.72
   0  -5  -4   23.11    1.39
   0  -5  -4   28.28    1.60
   0  -5  -4   27.69    1.68
   0   5   5   90.27    5.08
   0   5   5   95.14    5.51
   0   5   5   89.74    4.93
   0   5   5   97.80    5.91
   0  -5  -5   92.38    5.11
   0  -5  -5   83.98    4.80
   0  -5  -5   77.54    4.23
   0  -5  -5   93.54    5.39
   0   5   6  376.32   24.11
   0   5   6  352.34   22.50
   0   5   6  333.02   20.69
   0   5   6  339.83   21.58
   0  -5  -6  342.25   21.51
   0  -5  -6  368.95   23.73
   0  -5  -6  296.26   18.97
   0   5   7    1.25    0.22
   0   5   7    2.04    0.85
   0   5   7    1.32    0.38
   0  -5  -7    1.45    0.32
   0  -5  -7    0.58    0.30
   0  -5  -7    3.45    0.57
   0   5   8  136.66    8.27
   0   5   8  134.92    7.76
   0   5   8  122.81    7.38
   0  -5  -8  105.73    6.44
   0  -5  -8  137.90    8.43
   0  -5  -8  102.38    6.09
   0  -5  -8  132.46    7.28
   0   5   9  146.88    8.50
   0   5   9  152.59    9.48
   0  -5  -9  136.80    8.76
   0  -5  -9  154.18    9.68
   0  -5  -9  125.63    7.35
   0  -5 -10  315.24   20.95
   0  -5 -10  289.17   18.72
   0  -5 -11   23.55    1.94
   0  -5 -11   24.87    1.75
   0  -5 -12  248.05   16.08
   0  -5 -12  250.57   17.97
   0  -5 -13   81.59    5.32
   0  -5 -13   79.32    5.52
   0  -5 -14   90.87    6.25
   0  -5 -14   96.44    7.01
   0  -5 -15   51.54    3.79
   0  -5 -15   57.26    3.82
   0  -5 -16   19.31    1.72
   0  -5 -16   21.01    1.76
   0  -5 -17    0.08    0.54
   0  -5 -17    1.45    0.56
   0   5  18  135.24    8.47
   0  -5 -18  105.56    6.86
   0   5  19    0.34    0.46
   0  -5 -19    0.17    0.35
   0   6 -19   20.79    2.03
   0   6 -18   93.21    6.54
   0   6 -17    9.19    1.49
   0  -6  17    8.25    1.10
   0   6 -16   46.79    3.64
   0  -6  16   35.99    2.74
   0   6 -15    1.06    1.29
   0   6 -15    1.44    0.88
   0   6 -14    1.63    0.81
   0   6 -14    2.26    0.93
   0  -6  14    1.82    0.70
   0   6 -13   94.39    6.36
   0   6 -13   88.90    6.18
   0  -6  13   88.74    5.52
   0   6 -12   90.13    6.16
   0   6 -12   89.75    6.11
   0  -6  12   90.84    5.60
   0   6 -11    2.76    0.83
   0  -6  11    2.41    0.58
   0   6 -10  419.62   29.00
   0   6 -10  415.96   28.81
   0  -6  10  422.45   29.29
   0   6  -9    3.78    0.87
   0   6  -9    3.10    0.93
   0  -6   9    4.80    0.74
   0   6  -8  603.86   42.69
   0   6  -8  578.35   42.23
   0  -6   8  616.67   43.58
   0  -6   8  609.85   42.76
   0   6  -7  190.63   12.04
   0   6  -7  172.84   10.18
   0   6  -7  197.80   12.31
   0  -6   7  191.90   11.88
   0  -6   7  183.07   10.74
   0  -6   7  231.38   14.19
   0   6  -6  197.07   12.38
   0   6  -6  196.50   11.70
   0   6  -6  209.67   12.92
   0   6  -6  206.99   12.78
   0  -6   6  203.01   12.59
   0  -6   6  203.30   12.48
   0  -6   6  211.67   13.18
   0   6  -5  145.50    8.66
   0   6  -5  161.60    9.54
   0   6  -5  145.02    8.84
   0   6  -5  146.50    8.52
   0  -6   5  157.86    9.14
   0  -6   5  148.64    8.98
   0  -6   5  155.07    9.32
   0  -6   5  147.92    7.92
   0  -6   5  147.51    7.87
   0   6  -4  931.31   67.61
   0   6  -4  929.23   67.84
   0   6  -4  937.51   68.27
   0   6  -4  961.74   69.58
   0  -6   4  986.05   72.08
   0  -6   4  812.00   56.13
   0  -6   4  973.21   70.81
   0  -6   4  919.69   67.13
   0  -6   4  756.94   52.31
   0   6  -3   12.89    1.29
   0   6  -3   11.62    1.00
   0   6  -3   12.94    0.96
   0   6  -3   12.50    0.95
   0  -6   3   13.32    0.99
   0  -6   3   14.44    1.02
   0  -6   3   10.86    1.01
   0   6  -2   22.07    1.34
   0   6  -2   25.27    1.55
   0   6  -2   26.22    1.51
   0   6  -2   24.64    1.53
   0  -6   2   23.25    1.68
   0  -6   2   23.28    1.98
   0  -6   2   24.41    1.53
   0   6  -1  124.71    6.97
   0   6  -1  114.44    6.63
   0   6  -1  122.46    6.73
   0   6  -1  119.48    6.66
   0  -6   1  115.89    6.68
   0  -6   1  112.34    7.04
   0  -6   1  113.45    6.29
   0   6   0  524.31   35.31
   0   6   0  600.27   41.02
   0   6   0  608.81   40.93
   0  -6   0  623.47   41.90
   0  -6   0  591.47   39.69
   0  -6   0  612.53   41.67
   0  -6   0  577.62   39.53
   0   6   1 2767.23  248.30
   0   6   1 3130.98  282.57
   0   6   1 3416.79  305.12
   0  -6  -1 3158.03  284.48
   0  -6  -1 3239.75  289.25
   0  -6  -1 3306.01  297.83
   0  -6  -1 3381.70  302.06
   0   6   2   13.51    1.19
   0   6   2   14.05    0.64
   0   6   2   13.21    0.91
   0   6   2   17.67    0.78
   0  -6  -2   13.78    1.27
   0  -6  -2   13.00    1.00
   0  -6  -2   15.80    0.74
   0  -6  -2   12.97    0.95
   0   6   3  628.39   44.10
   0   6   3  633.10   42.64
   0   6   3  638.05   42.29
   0  -6  -3  499.71   33.12
   0  -6  -3  618.79   42.50
   0  -6  -3  611.28   42.37
   0  -6  -3  511.07   32.74
   0  -6  -3  636.47   43.15
   0   6   4   35.26    1.96
   0   6   4   34.28    2.12
   0   6   4   33.85    2.08
   0   6   4   34.19    2.13
   0  -6  -4   30.59    1.54
   0  -6  -4   34.56    2.46
   0  -6  -4   31.38    1.85
   0   6   5   25.29    1.37
   0   6   5   25.19    2.16
   0   6   5   23.81    1.31
   0   6   5   26.51    2.19
   0  -6  -5   21.61    1.17
   0  -6  -5   23.38    1.58
   0  -6  -5   23.95    1.45
   0  -6  -5   26.76    1.68
   0   6   6   10.33    0.73
   0   6   6    9.67    0.62
   0   6   6   11.23    1.01
   0  -6  -6   10.73    0.96
   0  -6  -6   13.01    0.76
   0  -6  -6   10.93    0.76
   0  -6  -6    9.84    1.22
   0   6   7  231.79   14.29
   0   6   7  212.94   12.64
   0   6   7  255.42   15.84
   0   6   7  247.85   15.59
   0  -6  -7  232.78   14.28
   0  -6  -7  225.42   13.99
   0  -6  -7  245.03   15.38
   0   6   8  359.08   23.76
   0   6   8  362.80   23.47
   0  -6  -8  364.38   24.09
   0  -6  -8  307.17   20.15
   0  -6  -8  324.14   20.93
   0   6   9  120.13    6.95
   0  -6  -9  102.73    6.05
   0  -6  -9  119.39    6.96
   0  -6  -9  125.90    7.76
   0  -6 -10  727.03   53.33
   0  -6 -10  683.38   49.27
   0  -6 -11    2.91    0.79
   0  -6 -11    3.65    0.58
   0  -6 -12  538.58   39.00
   0  -6 -12  537.10   37.97
   0  -6 -13   16.68    1.59
   0  -6 -13   16.67    1.97
   0  -6 -14   64.57    4.15
   0  -6 -14   60.99    4.91
   0  -6 -15  130.54    8.70
   0  -6 -15  138.93    8.84
   0  -6 -16   57.84    4.49
   0  -6 -16   65.18    4.11
   0   6  17  121.22    7.44
   0  -6 -17  101.16    6.50
   0   6  18   91.84    5.57
   0  -6 -18   76.62    4.84
   0   7 -18   56.99    4.07
   0  -7  18   50.50    3.35
   0   7 -17  199.39   13.84
   0  -7  17  191.54   12.92
   0   7 -16  110.75    7.69
   0  -7  16  106.59    7.23
   0   7 -15  360.26   25.68
   0   7 -15  365.39   25.71
   0  -7  15  341.77   23.58
   0   7 -14    3.59    1.09
   0   7 -14    5.05    1.15
   0  -7  14    4.50    0.67
   0   7 -13  375.40   26.53
   0   7 -13  372.25   26.40
   0  -7  13  370.09   25.41
   0   7 -12   52.34    3.99
   0   7 -12   49.96    3.74
   0  -7  12   52.91    3.47
   0   7 -11  151.36   11.30
   0   7 -11  146.78    9.77
   0  -7  11  153.47    9.74
   0   7 -10    1.57    0.93
   0   7 -10    4.82    0.92
   0  -7  10    6.82    1.34
   0   7  -9    0.47    0.72
   0   7  -9    1.19    0.61
   0  -7   9    1.01    0.58
   0   7  -8   21.62    1.77
   0   7  -8   21.13    1.88
   0  -7   8   22.28    1.77
   0   7  -7    3.72    0.52
   0   7  -7    1.47    0.62
   0   7  -7    2.57    0.77
   0  -7   7    1.30    0.30
   0  -7   7    1.38    0.76
   0  -7   7    1.70    0.72
   0   7  -6  385.01   26.29
   0   7  -6  414.04   27.37
   0   7  -6  364.83   23.96
   0   7  -6  388.06   26.08
   0  -7   6  386.43   25.30
   0  -7   6  409.00   28.08
   0  -7   6  419.62   28.79
   0   7  -5  361.44   23.62
   0   7  -5  373.45   25.58
   0   7  -5  400.53   26.25
   0   7  -5  348.57   22.99
   0  -7   5  389.82   25.35
   0  -7   5  399.96   27.20
   0  -7   5  367.09   24.56
   0   7  -4  590.22   40.99
   0   7  -4  599.17   41.76
   0   7  -4  601.99   42.00
   0   7  -4  653.02   45.27
   0  -7   4  626.82   43.44
   0  -7   4  631.53   43.97
   0  -7   4  567.80   39.91
   0   7  -3   22.37    1.47
   0   7  -3   22.98    1.57
   0   7  -3   23.43    1.72
   0   7  -3   22.25    1.50
   0  -7   3   23.30    1.54
   0  -7   3   23.47    1.63
   0  -7   3   22.09    1.68
   0   7  -2  261.57   16.32
   0   7  -2  272.57   16.81
   0   7  -2  249.41   15.38
   0   7  -2  267.34   16.37
   0  -7   2  236.11   15.43
   0  -7   2  271.05   16.84
   0  -7   2  263.66   16.17
   0   7  -1  281.90   18.25
   0   7  -1  296.61   18.12
   0   7  -1  306.11   18.83
   0   7  -1  248.46   15.34
   0  -7   1  269.14   16.76
   0  -7   1  284.06   17.78
   0  -7   1  251.29   15.89
   0   7   0  222.87   13.73
   0   7   0  235.57   14.08
   0   7   0  192.94   11.39
   0  -7   0  238.41   14.20
   0  -7   0  211.64   13.56
   0  -7   0  232.40   14.22
   0  -7   0  225.63   13.30
   0   7   1    6.36    0.38
   0   7   1    6.18    1.33
   0  -7  -1    7.24    0.90
   0  -7  -1    6.51    0.40
   0  -7  -1    7.42    0.67
   0  -7  -1    5.90    0.72
   0   7   2 1035.35   78.26
   0   7   2 1099.32   81.80
   0  -7  -2  998.29   73.36
   0  -7  -2 1075.06   81.98
   0  -7  -2 1029.50   77.77
   0  -7  -2 1099.71   81.87
   0   7   3  521.23   36.16
   0   7   3  553.03   36.76
   0   7   3  503.45   34.87
   0  -7  -3  453.61   31.16
   0  -7  -3  556.23   37.31
   0  -7  -3  543.81   37.74
   0   7   4  113.75    6.43
   0   7   4  135.24    8.01
   0   7   4  116.24    6.94
   0  -7  -4  114.05    6.73
   0  -7  -4  119.46    7.21
   0  -7  -4  118.21    6.88
   0   7   5   18.47    1.38
   0   7   5   16.97    0.99
   0   7   5   22.22    1.91
   0  -7  -5   22.80    1.55
   0  -7  -5   17.62    1.15
   0  -7  -5   17.65    1.22
   0   7   6    5.60    0.71
   0   7   6    4.90    0.41
   0   7   6    4.80    0.56
   0  -7  -6    5.23    0.98
   0  -7  -6    4.85    0.49
   0  -7  -6    4.51    0.47
   0  -7  -6    6.02    0.71
   0   7   7  510.61   35.23
   0   7   7  499.52   33.54
   0   7   7  521.79   35.93
   0  -7  -7  476.08   31.51
   0  -7  -7  456.00   31.32
   0  -7  -7  509.47   34.87
   0   7   8  139.85    8.44
   0   7   8  130.74    7.68
   0  -7  -8  120.07    7.34
   0  -7  -8  137.57    8.45
   0  -7  -8  130.19    7.44
   0  -7  -9  206.07   12.96
   0  -7  -9  248.08   15.74
   0  -7  -9  223.51   13.62
   0  -7 -10   30.31    2.16
   0  -7 -10   27.89    1.72
   0  -7 -11  148.22    9.49
   0  -7 -11  138.00    8.43
   0  -7 -12   36.10    2.27
   0  -7 -12   35.11    2.53
   0  -7 -13   26.10    1.74
   0  -7 -13   27.61    2.07
   0  -7 -14   35.61    2.32
   0  -7 -14   34.42    2.50
   0  -7 -15   42.13    2.79
   0  -7 -15   44.51    2.77
   0   7  16    8.39    0.81
   0  -7 -16    6.69    0.81
   0  -7 -17    0.82    0.37
   0   8 -18  179.41   12.02
   0   8 -17   19.08    1.95
   0  -8  17   18.34    1.86
   0   8 -16  433.81   31.63
   0  -8  16  444.78   32.28
   0   8 -15    9.97    1.72
   0   8 -15    9.97    1.56
   0  -8  15    8.96    0.98
   0   8 -14  257.36   18.01
   0   8 -14  258.45   17.96
   0  -8  14  247.30   16.69
   0   8 -13    7.78    1.47
   0   8 -13    7.79    1.30
   0  -8  13    8.85    1.65
   0   8 -12   62.17    5.97
   0   8 -12   60.69    4.39
   0  -8  12   61.37    4.15
   0   8 -11   48.83    3.67
   0   8 -11   50.20    4.07
   0  -8  11   50.53    3.63
   0   8 -10  176.75   12.13
   0   8 -10  188.34   12.50
   0  -8  10  191.78   13.36
   0   8  -9    9.73    1.38
   0   8  -9    9.88    1.18
   0  -8   9   12.35    1.32
   0   8  -8   73.76    4.71
   0   8  -8   73.68    4.97
   0  -8   8   73.18    4.73
   0   8  -7  278.20   18.02
   0   8  -7  296.06   19.39
   0   8  -7  257.13   16.46
   0  -8   7  247.05   15.60
   0  -8   7  279.33   18.24
   0   8  -6    4.85    0.57
   0   8  -6    7.94    1.61
   0   8  -6    6.25    1.29
   0  -8   6    5.15    1.67
   0  -8   6    5.39    0.60
   0   8  -5  309.27   20.06
   0   8  -5  294.82   19.27
   0   8  -5  309.63   19.80
   0   8  -5  281.90   18.17
   0  -8   5  288.96   19.12
   0  -8   5  305.67   20.64
   0  -8   5  308.49   19.80
   0   8  -4   56.74    3.67
   0   8  -4   51.88    3.18
   0   8  -4   50.74    3.21
   0   8  -4   48.09    3.00
   0  -8   4   51.91    3.24
   0  -8   4   47.88    3.31
   0  -8   4   55.78    3.43
   0   8  -3   50.88    3.05
   0   8  -3   54.15    3.20
   0   8  -3   61.81    3.76
   0  -8   3   60.00    3.64
   0  -8   3   56.34    3.31
   0  -8   3   52.88    3.45
   0   8  -2  354.53   23.26
   0   8  -2  322.63   20.96
   0   8  -2  350.02   22.47
   0   8  -2  383.07   25.56
   0  -8   2  355.83   22.92
   0  -8   2  402.45   26.09
   0  -8   2  320.08   22.02
   0   8  -1    4.72    0.78
   0   8  -1    2.92    0.51
   0   8  -1    5.56    0.74
   0  -8   1    3.75    0.41
   0  -8   1    3.28    0.70
   0  -8   1    3.63    0.80
   0   8   0   65.09    4.05
   0   8   0   68.75    3.98
   0   8   0   66.16    3.76
   0  -8   0   68.48    4.18
   0  -8   0   54.35    3.46
   0  -8   0   59.13    3.19
   0   8   1  303.50   19.22
   0   8   1  299.58   19.08
   0  -8  -1  218.06   13.66
   0  -8  -1  274.77   17.43
   0  -8  -1  309.48   19.53
   0   8   2   26.64    1.60
   0   8   2   25.38    1.92
   0  -8  -2   18.83    1.50
   0  -8  -2   24.76    1.63
   0  -8  -2   26.53    1.97
   0   8   3  427.65   28.27
   0   8   3  443.61   29.63
   0   8   3  438.51   28.92
   0  -8  -3  342.12   23.11
   0  -8  -3  396.09   26.42
   0  -8  -3  462.81   30.86
   0   8   4    7.13    0.98
   0   8   4    5.43    0.54
   0  -8  -4    5.40    0.93
   0  -8  -4    3.92    0.88
   0  -8  -4    5.21    0.96
   0   8   5  460.27   31.30
   0   8   5  418.16   27.55
   0  -8  -5  432.74   29.45
   0  -8  -5  419.08   28.35
   0  -8  -5  435.69   29.15
   0   8   6    7.93    0.56
   0  -8  -6    6.87    0.63
   0  -8  -6    6.62    0.76
   0  -8  -6    6.50    0.89
   0  -8  -7  460.44   31.70
   0  -8  -7  422.54   29.61
   0  -8  -8    0.16    0.43
   0  -8  -8    2.01    0.41
   0  -8  -9  443.21   30.01
   0  -8  -9  367.41   25.32
   0  -8 -10  272.45   18.14
   0  -8 -11  121.64    7.76
   0  -8 -12  122.62    7.87
   0  -8 -13   13.16    1.19
   0  -8 -14   62.52    4.43
   0  -8 -15    8.37    0.84
   0  -8 -16   17.48    1.23
   0  -8 -17   62.01    3.61
   0   9 -17  117.91    7.73
   0  -9  17  117.70    7.83
   0   9 -16    8.15    1.18
   0  -9  16    7.98    1.33
   0  -9  16    6.88    0.68
   0   9 -15  256.02   17.59
   0   9 -15  254.13   17.62
   0  -9  15  227.23   15.22
   0   9 -14    1.99    0.96
   0   9 -14    1.38    0.80
   0  -9  14    1.28    0.61
   0   9 -13   21.49    2.02
   0   9 -13   21.83    2.26
   0  -9  13   23.81    2.52
   0   9 -12   40.71    3.16
   0   9 -12   41.41    3.52
   0  -9  12   42.91    3.20
   0   9 -11  795.04   61.23
   0   9 -11  799.80   61.36
   0  -9  11  826.58   63.09
   0   9 -10  258.90   17.83
   0   9 -10  277.95   19.39
   0  -9  10  264.58   19.28
   0   9  -9  347.84   23.82
   0   9  -9  322.24   22.45
   0  -9   9  333.30   22.91
   0   9  -8  408.80   28.37
   0   9  -8  415.88   29.14
   0  -9   8  424.84   29.48
   0   9  -7  302.85   21.14
   0   9  -7  302.79   19.89
   0  -9   7  261.56   16.90
   0  -9   7  287.68   19.19
   0   9  -6  156.17    9.93
   0   9  -6  143.10    8.95
   0  -9   6  154.28   11.00
   0  -9   6  138.57    8.45
   0   9  -5  315.24   20.77
   0   9  -5  330.92   22.02
   0  -9   5  337.06   22.78
   0  -9   5  339.81   22.85
   0   9  -4 1202.93   94.64
   0   9  -4 1203.99   94.87
   0  -9   4 1166.49   92.33
   0  -9   4 1244.16   98.19
   0  -9   4 1346.34  105.36
   0   9  -3    9.95    0.89
   0   9  -3   13.59    1.26
   0   9  -3   13.13    1.03
   0  -9   3   11.69    0.95
   0  -9   3   14.86    1.30
   0  -9   3   11.32    1.30
   0   9  -2  234.28   14.27
   0   9  -2  163.78   10.07
   0   9  -2  187.63   11.47
   0   9  -2  208.90   13.06
   0  -9   2  185.36   11.24
   0  -9   2  173.09   11.10
   0  -9   2  210.23   13.09
   0   9  -1  531.74   36.78
   0   9  -1  501.25   34.14
   0   9  -1  423.78   28.53
   0   9  -1  572.62   39.68
   0  -9   1  479.67   33.39
   0  -9   1  480.14   32.27
   0  -9   1  537.25   37.02
   0   9   0  737.90   53.47
   0   9   0  732.67   52.40
   0   9   0  723.47   51.73
   0  -9   0  763.24   55.14
   0  -9   0  635.98   46.51
   0   9   1  516.53   35.25
   0   9   1  533.71   36.20
   0  -9  -1  513.26   35.60
   0  -9  -1  467.12   32.73
   0   9   2  625.12   43.26
   0  -9  -2  577.93   40.25
   0  -9  -2  547.03   38.97
   0  -9  -2  607.84   43.02
   0   9   3 1026.76   76.60
   0  -9  -3 1001.08   76.46
   0  -9  -3  992.27   74.64
   0  -9  -3  937.57   72.05
   0   9   4   99.94    5.71
   0  -9  -4  101.13    6.42
   0  -9  -4   91.02    5.61
   0  -9  -4  101.08    5.99
   0   9   5  416.03   27.28
   0  -9  -5  444.77   29.80
   0  -9  -5  414.70   28.66
   0  -9  -5  409.25   27.59
   0  -9  -6  187.09   11.97
   0  -9  -6  195.39   12.05
   0  -9  -7   55.15    3.51
   0  -9  -7   59.03    3.55
   0  -9  -8    5.02    0.58
   0  -9  -8    1.24    0.50
   0  -9  -9  160.31   10.39
   0  -9  -9  139.01    8.81
   0  -9 -10   16.90    1.33
   0  -9 -11  415.32   28.65
   0  -9 -12    0.28    0.61
   0  -9 -13  123.46    7.78
   0  -9 -14    1.08    0.39
   0  -9 -15   50.43    2.99
   0  -9 -16   41.17    2.33
   0  10 -16   55.17    4.32
   0 -10  16   49.22    2.98
   0 -10  16   58.12    4.13
   0  10 -15    4.83    0.87
   0 -10  15    4.86    0.67
   0 -10  15    4.61    1.18
   0  10 -14  191.98   12.88
   0  10 -14  194.86   13.48
   0 -10  14  191.23   12.67
   0  10 -13    1.98    1.04
   0  10 -13    1.82    0.75
   0 -10  13    1.81    1.25
   0  10 -12   70.67    4.88
   0  10 -12   73.19    6.62
   0 -10  12   75.38    5.20
   0  10 -11    0.98    0.69
   0  10 -11    1.30    0.99
   0 -10  11    0.41    0.85
   0  10 -10  465.55   35.40
   0  10 -10  451.39   32.45
   0 -10  10  460.57   34.81
   0  10  -9  847.96   65.27
   0  10  -9  880.52   68.30
   0 -10   9  863.53   66.64
   0  10  -8   13.06    1.72
   0  10  -8   13.80    1.41
   0 -10   8   10.02    1.73
   0  10  -7  191.53   12.35
   0  10  -7  194.71   12.80
   0 -10   7  206.17   13.76
   0 -10   7  170.94   10.78
   0  10  -6    4.99    0.73
   0  10  -6    3.62    0.83
   0 -10   6    4.68    0.62
   0 -10   6    7.38    2.01
   0  10  -5   17.32    1.33
   0  10  -5   18.10    1.43
   0 -10   5   18.29    1.83
   0 -10   5   17.35    1.36
   0  10  -4   24.59    1.67
   0  10  -4   24.94    1.69
   0 -10   4   30.96    2.37
   0 -10   4   27.46    1.97
   0  10  -3   43.62    2.63
   0  10  -3   37.73    2.31
   0 -10   3   46.86    3.07
   0 -10   3   42.62    3.04
   0  10  -2  160.01    9.73
   0 -10   2  152.14    9.84
   0 -10   2  183.93   12.16
   0 -10   2  151.64    9.08
   0  10  -1  237.29   14.91
   0 -10   1  274.33   17.63
   0 -10   1  217.89   14.40
   0  10   0   55.58    3.30
   0 -10   0   61.09    4.82
   0 -10   0   53.94    3.59
   0  10   1   68.17    4.00
   0 -10  -1   62.89    4.10
   0 -10  -1   74.24    4.84
   0  10   2  130.13    7.85
   0 -10  -2  121.15    7.74
   0 -10  -2  142.18    9.10
   0 -10  -3  163.33    9.92
   0 -10  -3  151.01    9.68
   0 -10  -3  179.81   11.51
   0 -10  -4    1.27    0.41
   0 -10  -4    1.72    0.39
   0 -10  -4    0.73    0.70
   0 -10  -5   34.98    2.14
   0 -10  -5   38.06    2.70
   0 -10  -6   46.77    3.15
   0 -10  -6   49.11    2.95
   0 -10  -7   10.51    0.88
   0 -10  -7   10.88    1.08
   0 -10  -8   14.34    1.21
   0 -10  -8   16.17    1.18
   0 -10  -9  203.24   12.84
   0 -10  -9  175.74   11.39
   0 -10 -10  110.38    6.85
   0 -10 -11   94.97    5.86
   0 -10 -12  217.87   14.12
   0 -10 -13   30.41    2.16
   0 -10 -14    2.40    0.36
   0  11 -15   15.80    1.30
   0 -11  15   16.59    1.30
   0 -11  15   17.27    2.58
   0  11 -14   34.15    2.37
   0 -11  14   34.70    2.44
   0 -11  14   38.58    3.07
   0  11 -13   23.47    2.48
   0  11 -13   24.11    2.36
   0 -11  13   23.47    2.77
   0  11 -12  188.08   13.10
   0 -11  12  195.54   13.23
   0  11 -11  218.01   15.07
   0  11 -11  202.65   14.44
   0 -11  11  219.16   15.01
   0  11 -10  272.43   18.99
   0  11 -10  258.58   18.32
   0 -11  10  260.89   19.53
   0  11  -9   35.71    3.01
   0  11  -9   35.38    2.63
   0 -11   9   34.99    3.11
   0  11  -8   79.54    6.44
   0  11  -8   79.52    5.20
   0 -11   8   79.87    5.82
   0  11  -7  143.61    9.16
   0  11  -7  150.45    9.79
   0 -11   7  130.29    8.16
   0 -11   7  146.48    9.80
   0  11  -6  137.90    8.73
   0  11  -6  140.02    9.05
   0 -11   6  131.47    8.73
   0 -11   6  148.26   10.01
   0  11  -5  287.60   19.02
   0  11  -5  280.79   18.83
   0 -11   5  303.27   20.85
   0 -11   5  307.28   20.78
   0  11  -4  182.60   11.55
   0  11  -4  172.76   11.06
   0 -11   4  191.98   12.81
   0 -11   4  204.31   12.87
   0  11  -3   57.48    3.53
   0 -11   3   66.63    4.31
   0 -11   3   58.73    4.11
   0  11  -2   30.72    1.96
   0 -11   2   34.79    2.55
   0 -11   2   29.54    2.37
   0  11  -1  259.57   16.70
   0 -11   1  296.19   19.52
   0 -11   1  250.80   16.98
   0  11   0   29.38    1.86
   0 -11   0   33.74    2.63
   0 -11   0   27.89    2.15
   0  11   1   22.34    1.46
   0 -11  -1   21.80    1.98
   0 -11  -1   17.27    1.52
   0  11   2   17.74    1.21
   0 -11  -2   16.71    1.40
   0 -11  -2   19.40    1.84
   0  11   3   57.46    3.44
   0 -11  -3   62.06    4.25
   0 -11  -3   53.42    3.46
   0  11   4  231.17   14.59
   0 -11  -4  186.89   12.40
   0 -11  -4  234.19   15.26
   0 -11  -5    1.96    0.78
   0 -11  -5    1.91    0.40
   0 -11  -6  225.95   14.41
   0 -11  -6  235.35   15.64
   0 -11  -7    5.89    0.62
   0 -11  -7    4.68    0.87
   0 -11  -8  123.58    8.46
   0 -11  -8  138.39    8.49
   0 -11  -9   12.84    1.06
   0  12 -14   16.41    1.22
   0 -12  14   18.12    1.50
   0 -12  14   19.47    2.85
   0  12 -13   17.74    1.35
   0 -12  13   20.78    1.83
   0 -12  13   21.12    2.03
   0  12 -12   14.30    1.28
   0  12 -12   15.75    1.79
   0 -12  12   15.47    1.69
   0  12 -11   22.07    1.76
   0  12 -11   22.82    3.20
   0 -12  11   24.73    2.31
   0  12 -10  156.09   10.28
   0  12 -10  157.82   10.74
   0 -12  10  169.11   12.82
   0  12  -9  175.64   11.58
   0  12  -9  146.41    9.68
   0 -12   9  154.56   10.64
   0  12  -8    0.83    1.13
   0  12  -8    0.94    0.50
   0 -12   8    2.13    0.96
   0  12  -7  144.95    9.40
   0  12  -7  136.23    8.82
   0 -12   7  146.73   11.31
   0  12  -6   63.22    4.08
   0  12  -6   64.86    4.11
   0 -12   6   68.59    5.05
   0 -12   6   61.69    3.90
   0  12  -5  284.36   19.41
   0  12  -5  309.61   20.53
   0 -12   5  336.12   23.41
   0 -12   5  335.67   22.39
   0  12  -4   53.63    3.81
   0 -12   4   58.85    3.86
   0 -12   4   55.24    4.11
   0  12  -3  239.18   16.04
   0 -12   3  250.58   17.30
   0 -12   3  270.76   17.86
   0  12  -2  117.93    7.30
   0 -12   2  118.11    8.05
   0 -12   2  138.94    9.06
   0  12  -1   98.91    6.03
   0 -12   1  100.43    6.84
   0 -12   1  124.13    9.34
   0  12   0   55.90    3.33
   0 -12   0   53.69    3.78
   0 -12   0   59.82    4.27
   0  12   1   95.52    5.85
   0 -12  -1  108.77    7.25
   0 -12  -1   88.21    6.51
   0 -12  -2    2.10    0.97
   0 -12  -2    2.81    1.13
   0 -12  -3   36.29    3.74
   0 -12  -3   31.80    2.19
   0 -12  -4   77.33    6.31
   0 -12  -5    6.42    1.12
   0 -12  -6    6.47    1.03
   0 -12  -7   17.69    1.55
   0 -12  -8    5.34    1.16
   0 -12  -9    2.86    0.51
   0 -12 -10    5.20    0.53
   0 -13  13    0.25    0.57
   0 -13  13    0.59    0.60
   0  13 -12   36.68    2.29
   0 -13  12   51.40    3.59
   0 -13  12   50.51    3.52
   0  13 -11    8.58    0.86
   0 -13  11   10.60    1.49
   0 -13  11    9.90    1.32
   0  13 -10    4.85    0.96
   0  13 -10    4.83    0.65
   0 -13  10    5.17    1.23
   0  13  -9    7.36    0.77
   0  13  -9    8.15    1.02
   0 -13   9    8.56    2.41
   0  13  -8    7.52    0.91
   0  13  -8    5.22    0.66
   0 -13   8    5.76    2.19
   0  13  -7   17.63    1.29
   0  13  -7   17.00    1.74
   0 -13   7   20.00    2.07
   0  13  -6   39.49    2.55
   0 -13   6   40.59    2.58
   0 -13   6   44.08    3.52
   0 -13   5  171.77   11.80
   0 -13   5  162.70   10.47
   0 -13   4   75.87    5.47
   0 -13   4   76.37    5.01
   0 -13   3  344.99   24.84
   0 -13   3  318.72   22.59
   0 -13   2  103.78    7.30
   0 -13   2  111.93    7.51
   0 -13   1  352.42   25.64
   0 -13   1  287.53   20.21
   0 -13   0  233.93   15.74
   0 -13   0  194.43   13.26
   0 -13  -1   46.80    3.72
   0 -13  -1   38.95    3.38
   0 -13  -2   83.76    5.91
   0 -13  -2  104.67    7.04
   0 -13  -3   12.99    1.43
   0 -13  -3   16.30    2.63
   0 -13  -4   23.38    2.90
   0 -13  -5   10.62    1.35
   0 -13  -6    4.06    0.86
   0 -13  -7    1.38    0.58
   0 -13  -8   38.58    2.54
   0 -13  -9   13.14    1.00
   0 -13 -10    0.83    0.25
   0 -14  11    5.82    1.31
   0 -14  11    5.45    0.86
   0 -14  10    0.14    0.38
   0 -14  10    0.29    0.69
   0 -14   9  127.27    8.66
   0 -14   9  106.44    6.92
   0 -14   8   38.00    2.51
   0 -14   8   47.38    3.60
   0 -14   7   11.37    1.59
   0 -14   6   42.09    2.63
   0 -14   6   47.50    3.60
   0 -14   5   31.51    2.13
   0 -14   5   32.61    2.73
   0 -14   4   26.36    1.97
   0 -14   4   26.75    3.24
   0 -14   3    6.48    1.23
   0 -14   3   13.24    1.44
   0 -14   2  166.18   12.24
   0 -14   2  186.75   12.32
   0 -14   1  184.67   12.38
   0 -14   1  165.26   11.19
   0 -14   0    2.22    0.66
   0 -14   0    1.25    0.86
   0 -14  -1   92.38    6.29
   0 -14  -1   77.98    5.16
   0 -14  -2   19.19    2.19
   0 -14  -2    9.39    0.95
   0 -14  -3   23.41    3.36
   0 -14  -4   21.88    3.10
   0 -14  -5   30.66    2.50
   0 -14  -6    0.15    0.47
   0 -14  -7   12.19    1.16
   0 -14  -8    4.23    0.63
   0 -14  -9    6.53    0.64
   0 -15   9    7.07    1.36
   0 -15   8   61.23    4.43
   0 -15   7    0.56    0.74
   0  15  -6   19.98    1.48
   0 -15   6   29.56    2.38
   0 -15   5    0.31    1.04
   0 -15   5    0.25    0.32
   0 -15   4    2.03    0.62
   0 -15   4    2.06    0.81
   0 -15   3   33.39    3.18
   0 -15   3   31.62    2.52
   0 -15   2    7.18    1.04
   0 -15   2    7.53    1.11
   0 -15   1   62.24    5.41
   0 -15   1   55.03    3.68
   0 -15   0   42.32    3.14
   0 -15   0   36.96    2.54
   0 -15  -1   12.99    1.09
   0 -15  -1   15.48    1.72
   0 -15  -2  100.96    7.04
   0 -15  -3   13.71    1.99
   0 -15  -4   38.74    3.12
   0 -15  -5   17.27    1.65
   0 -15  -6   14.11    1.33
   0 -15  -7   38.10    2.62
   0 -15  -8   44.33    2.87
   0 -16   6   42.76    3.11
   0  16  -5   21.59    1.90
   0 -16   5   25.48    2.08
   0  16  -4   30.16    2.43
   0 -16   4   42.07    2.84
   0 -16   3   35.13    2.44
   0 -16   3   33.49    2.44
   0 -16   2  135.29    8.65
   0 -16   2  155.29    9.91
   0 -16   1    5.99    0.76
   0 -16   1    7.73    1.20
   0 -16   0   52.59    3.20
   0 -16   0   63.41    5.14
   0 -16  -1   43.43    2.94
   0 -16  -1   20.56    1.21
   0 -16  -2   10.06    1.38
   0 -16  -3  180.13   12.11
   0 -16  -4   44.19    3.20
   0 -16  -5   14.56    2.25
   1 -16  -5   87.23    5.69
   1 -16  -4   21.58    1.96
   1 -16  -3   92.20    6.20
   1 -16  -2   11.03    1.33
   1 -16  -2    8.20    0.96
   1 -16  -1   87.33    5.69
   1 -16  -1   70.08    4.68
   1 -16   0   12.15    1.42
   1 -16   0   10.19    1.00
   1 -16   1   74.93    4.85
   1 -16   1   88.78    6.58
   1 -16   2   61.30    4.05
   1 -16   2   54.83    3.72
   1 -16   3   19.56    1.73
  -1  16  -3   15.71    1.47
   1 -16   4  159.76   10.28
  -1  16  -4  145.67    9.61
   1 -16   5    0.56    0.66
  -1  16  -5    0.31    0.63
   1 -16   6  113.04    7.52
   1 -15  -8    1.24    0.39
   1 -15  -7   73.26    4.63
   1 -15  -6    0.31    0.52
   1 -15  -5   70.57    4.86
   1 -15  -4   84.39    7.52
   1 -15  -3  411.12   30.15
   1 -15  -3  299.56   20.56
   1 -15  -2   31.66    4.15
   1 -15  -2   16.15    1.46
   1 -15  -1  164.24   10.91
   1 -15  -1  201.76   13.44
   1 -15   0   37.63    2.96
   1 -15   0   32.35    2.44
   1 -15   1   82.69    5.64
   1 -15   1   74.72    5.81
   1 -15   2   68.51    4.76
   1 -15   2   73.93    4.93
   1 -15   3    5.74    1.83
   1 -15   3    5.91    0.96
   1 -15   4   76.16    4.86
   1 -15   4   78.83    5.49
   1 -15   5    2.83    0.91
  -1  15  -5    1.67    0.52
   1 -15   6    1.27    0.78
  -1  15  -6    0.82    0.33
   1 -15   7   12.96    1.62
   1 -15   8    8.65    1.35
   1 -15   9   24.70    2.24
   1 -14  -9   54.35    3.59
   1 -14  -8   81.07    5.03
   1 -14  -7    2.62    0.68
   1 -14  -6  156.30   10.21
   1 -14  -5   54.71    4.96
   1 -14  -4  182.88   12.00
   1 -14  -4  142.61    9.18
   1 -14  -3   80.29    5.72
   1 -14  -3   97.48    6.69
   1 -14  -2  275.49   19.62
   1 -14  -2  331.09   24.21
   1 -14  -1   26.28    2.21
   1 -14  -1   30.54    2.77
   1 -14   0  135.85    9.25
   1 -14   0  159.16   10.59
   1 -14   1  119.11    8.03
   1 -14   1  109.33    7.55
   1 -14   2    7.06    1.14
   1 -14   2    7.15    1.28
   1 -14   3   84.64    5.97
   1 -14   3   88.74    5.78
   1 -14   4   17.61    1.83
   1 -14   4   13.58    1.30
   1 -14   5    4.68    1.16
   1 -14   5    4.07    0.67
   1 -14   6    1.93    1.46
  -1  14  -6    1.01    0.43
   1 -14   7    0.85    0.87
  -1  14  -7    0.93    0.31
   1 -14   8   85.79    5.94
   1 -14   8   69.00    4.36
   1 -14   9   69.30    6.00
   1 -14   9   55.69    4.06
   1 -14  10    3.17    1.01
   1 -14  10    2.79    0.61
   1 -14  11   77.07    5.19
   1 -14  11   73.28    4.63
   1 -13 -10   12.30    0.88
   1 -13  -9    8.70    0.78
   1 -13  -8   11.46    1.05
   1 -13  -7    5.18    0.80
   1 -13  -6    1.40    0.69
   1 -13  -5   15.73    2.41
   1 -13  -4    4.85    1.04
   1 -13  -4    5.62    1.15
   1 -13  -3   50.60    3.40
   1 -13  -3   55.93    4.03
   1 -13  -2    1.89    1.28
   1 -13  -2   10.94    2.39
   1 -13  -1  452.16   31.92
   1 -13  -1  387.71   27.63
   1 -13   0    2.59    0.96
   1 -13   0    3.35    1.05
   1 -13   1  274.97   19.33
   1 -13   1  309.35   21.17
   1 -13   2  168.98   11.66
   1 -13   2  184.51   12.22
   1 -13   3   25.97    2.43
   1 -13   3   26.18    3.13
   1 -13   4   36.40    3.03
   1 -13   4   36.03    2.59
   1 -13   5   58.64    3.78
   1 -13   5   61.44    5.66
   1 -13   6   37.91    3.17
   1 -13   6   33.68    2.22
   1 -13   6   33.55    2.19
   1 -13   7    7.96    0.85
   1 -13   7    8.78    1.50
  -1  13  -7    6.14    0.71
   1 -13   8   49.82    3.94
   1 -13   8   47.02    3.25
   1 -13   9    0.20    0.72
   1 -13   9    0.24    0.48
   1 -13  10   29.56    3.58
   1 -13  10   28.39    2.23
   1 -13  11  158.28   10.51
   1 -13  11  166.36   11.13
   1 -13  12   23.23    2.03
   1 -13  12   23.83    1.96
   1 -13  13   21.09    1.69
   1 -13  13   18.87    1.70
   1 -12  -9  156.20   10.10
   1 -12  -8   21.67    1.65
   1 -12  -7  173.18   11.38
   1 -12  -6  280.08   19.01
   1 -12  -5    0.64    1.12
   1 -12  -5    0.35    0.38
   1 -12  -4  330.92   23.61
   1 -12  -4  294.02   20.07
   1 -12  -3   12.22    2.47
   1 -12  -3    9.64    1.69
   1 -12  -2  547.82   39.15
   1 -12  -2  468.13   34.75
   1 -12  -1  209.09   14.04
   1 -12  -1  170.50   11.71
   1 -12   0  636.95   48.17
   1 -12   0  750.53   55.72
   1 -12   1  212.77   14.79
   1 -12   1  244.63   16.24
   1 -12   2  361.64   25.68
   1 -12   2  390.07   27.01
   1 -12   3  405.76   27.98
   1 -12   3  381.97   27.37
   1 -12   4   69.09    5.28
   1 -12   4   69.91    5.13
   1 -12   5  333.44   22.29
   1 -12   5  319.78   23.70
  -1  12  -5  282.51   19.20
   1 -12   6   32.30    3.06
   1 -12   6   29.30    2.07
  -1  12  -6   30.72    2.22
   1 -12   7  636.01   47.33
   1 -12   7  560.89   40.67
  -1  12  -7  590.09   43.20
   1 -12   8    7.50    1.56
  -1  12  -8    7.47    1.88
   1 -12   9  216.12   15.01
  -1  12  -9  207.12   14.24
   1 -12  10   54.42    4.05
  -1  12 -10   55.02    4.03
   1 -12  11   18.22    1.87
   1 -12  11   17.86    1.83
  -1  12 -11   14.85    1.50
   1 -12  12    3.05    0.82
   1 -12  12    3.05    0.97
  -1  12 -12    2.22    0.43
   1 -12  13    7.16    1.17
   1 -12  13    5.66    0.85
  -1  12 -13    4.91    0.54
   1 -12  14  121.93    7.57
   1 -12  14  130.23    8.52
   1 -11  -9    9.16    0.85
   1 -11  -8   11.70    1.57
   1 -11  -7  112.09    7.17
   1 -11  -6   21.22    1.74
   1 -11  -5    1.77    0.70
   1 -11  -5    1.47    0.48
   1 -11  -4    4.25    0.72
   1 -11  -4    3.72    0.94
   1 -11  -3  178.36   11.81
   1 -11  -3  204.68   13.33
   1 -11  -2   69.94    4.73
   1 -11  -2   64.87    4.40
   1 -11  -1    1.30    0.77
   1 -11  -1    1.54    0.68
   1 -11   0   32.79    2.55
   1 -11   0   37.21    3.71
   1 -11   1  150.27    9.65
   1 -11   1  127.46    8.52
   1 -11   2   97.21    7.06
   1 -11   2   85.72    5.88
   1 -11   3   34.36    2.44
   1 -11   3   32.43    2.63
   1 -11   4    2.40    0.67
   1 -11   4    3.81    0.99
  -1  11  -4    2.37    0.48
  -1  11  -4    3.16    0.44
   1 -11   5   23.44    3.28
   1 -11   5   23.76    1.81
  -1  11  -5   21.51    1.48
  -1  11  -5   22.64    1.70
   1 -11   6  681.11   50.14
   1 -11   6  719.02   54.02
  -1  11  -6  708.90   52.71
  -1  11  -6  677.13   50.04
   1 -11   7   12.42    1.07
   1 -11   7   15.17    1.98
  -1  11  -7   14.46    1.22
  -1  11  -7   14.62    1.56
   1 -11   8  324.26   22.84
  -1  11  -8  328.69   22.87
  -1  11  -8  300.19   20.65
   1 -11   9  102.61    7.25
  -1  11  -9  103.44    7.19
  -1  11  -9   96.85    6.28
   1 -11  10  122.42    8.35
  -1  11 -10  110.97    7.27
  -1  11 -10  124.61    8.58
   1 -11  11   54.93    3.94
  -1  11 -11   54.68    4.18
  -1  11 -11   49.85    3.34
   1 -11  12  248.62   16.65
  -1  11 -12  244.86   16.94
  -1  11 -12  212.02   14.25
   1 -11  13   19.90    1.64
   1 -11  13   20.68    2.11
  -1  11 -13   17.64    1.34
   1 -11  14    5.68    1.17
   1 -11  14    4.68    1.04
  -1  11 -14    4.40    0.61
   1 -11  15    9.49    2.09
   1 -10  -9    9.82    0.85
   1 -10  -8    7.09    0.78
   1 -10  -7  127.18    8.02
   1 -10  -6    1.03    0.45
   1 -10  -6    1.35    0.61
   1 -10  -5  722.96   53.99
   1 -10  -5  731.91   54.20
   1 -10  -4   41.52    2.39
   1 -10  -4   42.33    3.07
   1 -10  -4   41.66    2.83
   1 -10  -3  469.04   33.23
   1 -10  -3  502.47   35.25
  -1  10   3  497.02   33.53
   1 -10  -2    8.36    1.00
   1 -10  -2    6.25    1.08
  -1  10   2    4.96    0.50
   1 -10  -1  570.90   41.32
   1 -10  -1  650.43   46.23
  -1  10   1  587.01   40.94
   1 -10   0  336.08   22.92
   1 -10   0  385.00   25.65
  -1  10   0  340.23   22.01
   1 -10   1   44.73    3.92
   1 -10   1   50.13    3.32
  -1  10  -1   43.69    2.49
   1 -10   2  165.56   10.76
   1 -10   2  177.69   10.78
   1 -10   2  202.96   12.53
  -1  10  -2  140.03    8.62
  -1  10  -2  160.83    9.64
   1 -10   3   68.22    4.83
   1 -10   3   61.82    4.19
  -1  10  -3   57.25    3.40
  -1  10  -3   58.53    3.38
   1 -10   4   73.80    4.58
   1 -10   4   67.90    4.67
  -1  10  -4   67.14    4.15
  -1  10  -4   76.03    4.72
   1 -10   5  565.66   40.42
   1 -10   5  564.94   39.67
  -1  10  -5  547.99   38.99
  -1  10  -5  511.89   36.34
   1 -10   6   98.61    6.13
   1 -10   6  103.25    7.10
  -1  10  -6  103.67    7.03
  -1  10  -6  102.45    6.70
   1 -10   7  776.23   58.56
   1 -10   7  709.85   52.33
  -1  10  -7  760.03   57.31
  -1  10  -7  821.11   62.97
   1 -10   8  273.57   18.92
  -1  10  -8  281.84   19.45
  -1  10  -8  261.32   18.11
   1 -10   9  653.98   48.82
  -1  10  -9  682.84   51.21
  -1  10  -9  631.46   47.44
   1 -10  10    6.01    1.27
  -1  10 -10    6.90    1.45
  -1  10 -10    6.26    0.95
   1 -10  11  210.02   14.04
  -1  10 -11  208.97   14.49
  -1  10 -11  193.05   12.91
   1 -10  12   42.59    3.03
  -1  10 -12   41.66    2.90
  -1  10 -12   43.64    3.54
   1 -10  13   98.90    6.35
  -1  10 -13   95.85    6.23
  -1  10 -13  101.59    7.11
   1 -10  14    5.46    0.72
   1 -10  14    6.21    1.30
  -1  10 -14    5.29    0.79
   1 -10  15   16.26    1.78
   1 -10  15   13.51    1.31
  -1  10 -15   15.50    1.78
   1 -10  16   17.50    1.76
  -1  10 -16   16.82    1.33
   1  -9 -11  265.79   17.30
   1  -9 -10    1.71    0.39
   1  -9  -9  300.69   19.45
   1  -9  -9  261.22   17.49
   1  -9  -8  133.93    8.49
   1  -9  -8  153.96    9.31
   1  -9  -7  114.98    6.92
   1  -9  -7  111.64    7.44
   1  -9  -7  116.29    6.81
   1  -9  -6    0.83    0.30
   1  -9  -6    1.29    0.40
   1  -9  -6    1.15    0.52
   1  -9  -5   10.08    0.94
   1  -9  -5   10.93    1.11
   1  -9  -5    8.06    0.65
   1  -9  -4   60.42    3.90
   1  -9  -4   57.68    3.25
   1  -9  -4   60.65    3.79
   1  -9  -3  110.91    6.96
   1  -9  -3  119.90    7.52
   1  -9  -3  109.46    6.32
  -1   9   3  131.57    7.64
   1  -9  -2   67.97    5.12
   1  -9  -2   62.03    4.55
  -1   9   2   75.53    4.39
  -1   9   2   64.16    3.61
   1  -9  -1    7.73    1.02
   1  -9  -1    7.76    1.48
  -1   9   1    7.53    0.58
  -1   9   1    9.04    0.91
   1  -9   0   12.61    1.64
   1  -9   0    4.25    0.90
  -1   9   0    4.11    0.83
   1  -9   1   77.87    4.77
   1  -9   1   70.04    4.47
   1  -9   1   73.76    4.04
  -1   9  -1   57.40    3.27
  -1   9  -1   94.71    5.50
  -1   9  -1   66.99    4.04
   1  -9   2   10.13    1.17
   1  -9   2   11.41    1.13
   1  -9   2   11.83    0.82
  -1   9  -2    9.88    0.75
  -1   9  -2   10.28    0.76
   1  -9   3   23.80    2.77
   1  -9   3   27.22    1.98
   1  -9   3   26.48    1.69
  -1   9  -3   24.41    1.51
  -1   9  -3   22.44    1.85
   1  -9   4   78.85    4.85
   1  -9   4   76.71    5.06
  -1   9  -4   73.05    4.31
  -1   9  -4   73.67    4.52
   1  -9   5   36.10    2.76
   1  -9   5   36.18    2.34
  -1   9  -5   37.45    3.10
  -1   9  -5   34.90    2.18
   1  -9   6  614.25   45.95
   1  -9   6  603.38   43.08
  -1   9  -6  611.39   43.78
  -1   9  -6  680.61   48.90
   1  -9   7   67.35    4.61
   1  -9   7   58.11    3.48
  -1   9  -7   65.94    4.61
  -1   9  -7   64.69    4.08
   1  -9   8   94.44    6.36
  -1   9  -8   94.06    6.01
  -1   9  -8   98.80    6.76
   1  -9   9   40.54    3.16
  -1   9  -9   34.95    2.57
  -1   9  -9   35.13    3.01
  -1   9 -10   84.09    6.16
  -1   9 -10   79.10    5.32
   1  -9  11    7.34    1.13
  -1   9 -11   10.42    2.79
  -1   9 -11    7.22    1.07
   1  -9  12  149.81    9.78
  -1   9 -12  150.03    9.95
  -1   9 -12  153.44   10.62
   1  -9  13   13.66    1.24
  -1   9 -13   14.48    1.88
  -1   9 -13   13.68    1.40
   1  -9  14  140.68    9.33
   1  -9  14  132.62    9.32
  -1   9 -14  153.26   10.08
   1  -9  15   80.01    5.74
  -1   9 -15   75.58    5.05
   1  -9  16  291.33   20.16
  -1   9 -16  283.36   19.26
   1  -9  17    5.03    1.63
  -1   9 -17    4.66    0.80
   1  -8 -17    6.04    0.41
   1  -8 -16   30.97    1.85
   1  -8 -15    3.86    0.50
   1  -8 -15    4.93    0.52
   1  -8 -14   66.88    3.94
   1  -8 -14   63.96    4.32
   1  -8 -13  166.30   10.62
   1  -8 -12   15.25    1.18
   1  -8 -11   29.70    1.98
   1  -8 -10  134.25    8.32
   1  -8  -9    5.15    0.58
   1  -8  -9    3.52    0.48
   1  -8  -8    0.77    0.33
   1  -8  -7   46.89    2.79
   1  -8  -7   43.84    2.74
   1  -8  -7   46.36    2.69
  -1   8   7   48.83    2.86
  -1   8   7   46.87    2.60
   1  -8  -6    1.62    0.58
   1  -8  -6    0.27    0.27
   1  -8  -6    0.59    0.41
  -1   8   6    0.17    0.41
  -1   8   6    0.78    0.26
   1  -8  -5  294.08   19.97
   1  -8  -5  312.97   19.71
   1  -8  -5  305.01   20.01
  -1   8   5  319.38   20.78
  -1   8   5  311.23   20.11
   1  -8  -4   81.84    4.54
   1  -8  -4   79.53    5.36
   1  -8  -4   72.30    4.85
  -1   8   4   82.44    4.67
  -1   8   4   79.61    5.43
   1  -8  -3  110.26    6.69
   1  -8  -3  107.59    6.60
   1  -8  -3  106.65    6.29
  -1   8   3  100.02    5.81
  -1   8   3  123.09    7.05
  -1   8   3  113.16    6.93
   1  -8  -2    0.88    0.29
   1  -8  -2    0.56    0.58
   1  -8  -2    1.62    0.55
  -1   8   2    2.60    0.63
  -1   8   2    0.85    0.46
   1  -8  -1 1107.36   84.60
   1  -8  -1 1023.87   78.87
  -1   8   1 1164.70   87.66
  -1   8   1 1080.83   81.74
  -1   8   1 1063.93   82.67
   1  -8   0 1480.41  120.47
   1  -8   0 1597.83  127.34
   1  -8   0 1720.60  138.40
  -1   8   0 1657.45  132.80
  -1   8   0 1785.93  143.00
  -1   8   0 1311.44  105.03
  -1   8   0 1738.73  140.41
   1  -8   1  511.48   36.03
   1  -8   1  619.07   42.86
   1  -8   1  571.38   39.09
  -1   8  -1  481.29   33.19
  -1   8  -1  566.92   38.65
  -1   8  -1  644.91   44.23
  -1   8  -1  611.65   42.38
   1  -8   2  227.36   14.15
   1  -8   2  225.25   13.69
   1  -8   2  188.56   12.12
  -1   8  -2  229.65   14.27
  -1   8  -2  205.87   12.50
  -1   8  -2  240.08   14.78
  -1   8  -2  222.72   13.57
   1  -8   3    5.48    0.91
   1  -8   3    5.32    0.96
   1  -8   3    5.22    0.71
  -1   8  -3    5.37    0.87
  -1   8  -3    5.23    0.97
  -1   8  -3    6.82    0.75
  -1   8  -3    6.43    1.74
   1  -8   4 2305.20  202.01
   1  -8   4 2560.57  223.60
   1  -8   4 2534.14  220.44
  -1   8  -4 2482.25  217.27
  -1   8  -4 2700.34  234.01
  -1   8  -4 2351.97  206.03
  -1   8  -4 2324.13  203.21
   1  -8   5  904.50   66.25
   1  -8   5  813.23   59.57
   1  -8   5  798.09   59.26
  -1   8  -5  803.33   59.35
  -1   8  -5  806.46   59.17
  -1   8  -5  772.64   56.83
   1  -8   6  587.48   42.71
   1  -8   6  548.98   38.36
  -1   8  -6  558.82   39.30
  -1   8  -6  592.97   41.92
  -1   8  -6  560.58   39.44
   1  -8   7  258.04   16.74
   1  -8   7  222.14   14.08
  -1   8  -7  259.00   16.71
  -1   8  -7  271.95   17.87
  -1   8  -7  262.16   16.36
   1  -8   8  101.78    6.45
  -1   8  -8  100.44    6.33
  -1   8  -8  113.64    7.41
   1  -8   9    4.88    1.44
  -1   8  -9    5.52    0.87
  -1   8  -9    6.31    1.21
   1  -8  10  125.22    8.09
  -1   8 -10  141.47    9.44
  -1   8 -10  117.40    7.77
   1  -8  11 1512.62  124.87
  -1   8 -11 1493.55  124.48
  -1   8 -11 1433.76  119.64
   1  -8  12   14.37    1.34
  -1   8 -12   14.43    1.55
  -1   8 -12   14.96    1.97
   1  -8  13  134.35    8.63
  -1   8 -13  137.56   10.56
  -1   8 -13  135.63    9.06
   1  -8  14   10.82    1.38
  -1   8 -14   11.30    1.70
  -1   8 -14   11.30    1.40
   1  -8  15  608.29   45.62
  -1   8 -15  575.75   43.00
   1  -8  16   43.41    3.40
  -1   8 -16   44.45    3.31
   1  -8  17  200.63   13.48
  -1   8 -17  201.08   13.45
   1  -7 -17  125.20    7.72
   1  -7 -17  149.15    8.98
   1  -7 -16   16.49    1.19
   1  -7 -16   17.42    1.27
   1  -7 -15   69.39    4.60
   1  -7 -15   61.04    3.85
   1  -7 -14   12.45    1.12
   1  -7 -14   12.88    1.08
   1  -7 -13    2.59    0.85
   1  -7 -13    1.22    0.48
   1  -7 -12    2.59    0.62
   1  -7 -12    4.46    0.57
   1  -7 -11  200.74   12.92
   1  -7 -11  198.70   12.41
   1  -7 -10   80.18    4.94
   1  -7 -10   82.64    4.78
   1  -7  -9  299.72   19.64
   1  -7  -9  335.48   21.77
   1  -7  -9  345.41   23.13
  -1   7   9  344.70   22.26
   1  -7  -8    8.13    0.60
   1  -7  -8    7.79    0.63
   1  -7  -8    8.75    0.76
   1  -7  -8    6.64    0.60
  -1   7   8    7.11    0.59
  -1   7   8    7.39    0.72
  -1   7   8    6.99    0.54
  -1   7   8   10.53    1.05
   1  -7  -7  329.67   21.69
   1  -7  -7  352.51   22.47
   1  -7  -7  364.03   23.84
   1  -7  -7  370.23   24.09
  -1   7   7  374.30   24.54
  -1   7   7  362.22   23.19
  -1   7   7  352.79   23.51
  -1   7   7  346.82   22.16
   1  -7  -6    6.24    0.44
   1  -7  -6    7.16    0.73
   1  -7  -6    7.26    0.63
   1  -7  -6    7.67    1.03
  -1   7   6    7.98    0.61
  -1   7   6    7.26    0.51
  -1   7   6    8.00    0.70
  -1   7   6    8.15    0.79
   1  -7  -5   32.27    1.84
   1  -7  -5   31.30    2.04
   1  -7  -5   31.64    1.58
   1  -7  -5   26.24    1.68
  -1   7   5   32.37    2.10
  -1   7   5   33.66    1.72
  -1   7   5   32.90    1.87
  -1   7   5   32.90    1.95
   1  -7  -4    6.32    0.74
   1  -7  -4    5.66    0.42
   1  -7  -4    5.08    0.71
   1  -7  -4    6.73    0.56
  -1   7   4    5.00    0.86
  -1   7   4    4.27    0.75
  -1   7   4    4.72    0.74
  -1   7   4    4.31    0.32
   1  -7  -3  400.70   26.56
   1  -7  -3  388.64   24.91
   1  -7  -3  393.19   26.04
  -1   7   3  417.61   26.96
  -1   7   3  394.50   26.17
  -1   7   3  366.36   23.80
   1  -7  -2    1.62    0.41
   1  -7  -2    0.77    0.75
   1  -7  -2    0.38    0.45
   1  -7  -2    0.67    0.11
  -1   7   2    0.49    0.46
  -1   7   2    0.38    0.35
   1  -7  -1   57.12    3.46
   1  -7  -1   63.46    3.32
   1  -7  -1   57.08    3.06
   1  -7  -1   61.64    3.63
  -1   7   1   68.43    3.79
  -1   7   1   61.13    3.70
   1  -7   0    2.23    0.55
   1  -7   0    2.34    0.27
   1  -7   0    2.92    0.56
  -1   7   0    1.94    0.56
  -1   7   0    1.88    0.25
  -1   7   0    2.02    0.30
  -1   7   0    3.49    0.52
   1  -7   1   40.46    2.18
   1  -7   1   35.12    2.28
   1  -7   1   44.52    2.64
  -1   7  -1   43.78    2.62
  -1   7  -1   41.21    2.21
  -1   7  -1   34.45    1.93
  -1   7  -1   44.29    2.55
   1  -7   2   75.56    5.21
   1  -7   2   91.88    5.33
   1  -7   2   91.85    5.45
  -1   7  -2   86.60    4.94
  -1   7  -2   93.34    5.44
  -1   7  -2   96.95    5.59
  -1   7  -2   85.65    4.75
   1  -7   3   88.77    5.89
   1  -7   3  113.58    6.40
   1  -7   3   84.05    5.24
  -1   7  -3   99.43    5.86
  -1   7  -3   93.78    5.58
  -1   7  -3   87.95    5.25
  -1   7  -3   86.35    4.91
   1  -7   4 1874.24  158.62
   1  -7   4 2159.80  181.65
   1  -7   4 2148.90  181.86
  -1   7  -4 2044.34  172.46
  -1   7  -4 2046.74  172.95
  -1   7  -4 2238.20  187.79
  -1   7  -4 2105.24  178.04
   1  -7   5    6.44    0.99
   1  -7   5    6.30    0.78
   1  -7   5    5.31    1.04
  -1   7  -5    6.86    0.76
  -1   7  -5    6.30    1.04
  -1   7  -5    5.98    0.78
  -1   7  -5    4.31    0.98
   1  -7   6   67.13    4.24
   1  -7   6   72.99    4.50
   1  -7   6   62.80    3.66
  -1   7  -6   66.47    5.11
  -1   7  -6   64.89    3.72
  -1   7  -6   73.13    4.43
  -1   7  -6   63.69    3.91
   1  -7   7   18.28    1.38
   1  -7   7   22.61    2.36
  -1   7  -7   22.01    1.88
  -1   7  -7   21.27    1.59
  -1   7  -7   20.18    1.23
  -1   7  -7   28.10    1.94
   1  -7   8  134.01    8.91
  -1   7  -8  132.29    8.57
  -1   7  -8  127.46    7.97
   1  -7   9    3.11    1.14
  -1   7  -9    3.76    0.94
  -1   7  -9    3.51    0.71
   1  -7  10  156.46    9.77
  -1   7 -10  144.68    9.40
  -1   7 -10  150.39   10.00
   1  -7  11    4.59    0.74
  -1   7 -11    6.21    1.00
  -1   7 -11    5.09    1.21
   1  -7  12    6.18    1.26
  -1   7 -12    5.59    2.19
  -1   7 -12    6.00    1.06
   1  -7  13    7.25    0.78
  -1   7 -13    7.79    1.19
  -1   7 -13    8.08    1.36
  -1   7 -14   47.44    3.71
  -1   7 -14   47.78    3.59
   1  -7  15   65.73    4.78
  -1   7 -15   64.50    4.71
   1  -7  16  153.28   10.39
  -1   7 -16  151.89   10.47
   1  -7  17  106.15    7.03
  -1   7 -17  111.37    7.54
  -1   7 -18   64.56    4.47
   1  -6 -18   65.80    3.98
   1  -6 -17    6.26    0.85
   1  -6 -17    5.44    0.68
   1  -6 -16    0.52    0.44
   1  -6 -16    1.59    0.86
   1  -6 -15  227.81   15.40
   1  -6 -15  268.70   17.42
   1  -6 -14    0.47    0.48
   1  -6 -14    0.30    0.46
   1  -6 -13   92.08    5.96
   1  -6 -13   95.38    5.94
   1  -6 -12   29.92    2.16
   1  -6 -12   36.79    2.83
   1  -6 -11   52.85    3.21
   1  -6 -11   53.19    3.43
   1  -6 -10    3.75    0.67
   1  -6 -10    6.78    0.66
   1  -6  -9    4.09    0.76
   1  -6  -9    4.26    0.41
   1  -6  -9    4.74    0.61
   1  -6  -9    3.64    0.36
  -1   6   9    5.07    0.85
  -1   6   9    4.88    0.43
  -1   6   9    5.26    0.61
   1  -6  -8   22.76    1.38
   1  -6  -8   20.29    1.24
   1  -6  -8   23.62    1.40
   1  -6  -8   20.89    1.41
  -1   6   8   24.96    1.39
  -1   6   8   24.19    1.80
  -1   6   8   26.35    1.81
  -1   6   8   25.07    1.61
   1  -6  -7   18.44    1.09
   1  -6  -7   19.24    1.46
   1  -6  -7   15.28    0.99
   1  -6  -7   15.59    1.35
  -1   6   7   19.43    1.27
  -1   6   7   20.07    1.20
  -1   6   7   18.78    1.10
  -1   6   7   20.17    1.24
   1  -6  -6   16.85    1.16
   1  -6  -6   16.95    1.17
   1  -6  -6   22.42    1.20
   1  -6  -6   17.23    1.12
  -1   6   6   24.48    1.47
  -1   6   6   18.06    1.11
  -1   6   6   19.78    1.15
   1  -6  -5 1261.52   97.19
   1  -6  -5 1195.73   91.00
   1  -6  -5 1185.49   91.42
   1  -6  -5  981.14   75.25
  -1   6   5 1299.43   99.78
  -1   6   5 1284.50   99.30
  -1   6   5 1290.75   98.12
  -1   6   5 1264.11   96.96
   1  -6  -4   75.31    4.40
   1  -6  -4   68.01    3.78
   1  -6  -4   80.01    4.29
   1  -6  -4   80.23    4.67
  -1   6   4   80.78    5.13
  -1   6   4   80.52    4.46
  -1   6   4   77.07    4.58
  -1   6   4   83.18    4.35
   1  -6  -3  218.49   13.28
   1  -6  -3  247.24   15.18
   1  -6  -3  243.71   14.82
   1  -6  -3  211.54   12.29
  -1   6   3  243.17   14.52
  -1   6   3  221.18   13.29
  -1   6   3  245.80   15.56
  -1   6   3  262.77   15.16
   1  -6  -2  350.33   22.50
   1  -6  -2  345.12   21.63
   1  -6  -2  375.44   24.20
   1  -6  -2  347.53   21.34
   1  -6  -2  367.76   22.53
  -1   6   2  368.78   24.38
  -1   6   2  394.77   24.04
  -1   6   2  386.67   24.87
   1  -6  -1  600.92   41.32
   1  -6  -1  584.00   39.08
   1  -6  -1  568.66   38.29
   1  -6  -1  589.86   38.60
   1  -6  -1  595.94   40.73
  -1   6   1  616.67   42.25
  -1   6   1  655.23   42.72
  -1   6   1  637.46   43.10
   1  -6   0  134.40    6.72
   1  -6   0  128.34    7.47
   1  -6   0  128.96    6.46
   1  -6   0  123.51    7.33
   1  -6   0  143.68    8.01
  -1   6   0  128.87    7.57
  -1   6   0  139.24    7.68
  -1   6   0  141.40    7.97
   1  -6   1  279.37   17.77
   1  -6   1  285.81   17.29
   1  -6   1  264.60   16.54
  -1   6  -1  295.52   17.98
  -1   6  -1  287.21   17.74
  -1   6  -1  282.90   17.10
  -1   6  -1  258.45   15.87
   1  -6   2 1010.05   74.36
   1  -6   2 1007.15   71.11
   1  -6   2  988.66   69.88
   1  -6   2  907.93   67.51
   1  -6   2 1072.24   78.85
  -1   6  -2 1024.94   75.71
  -1   6  -2  996.67   73.99
  -1   6  -2  988.93   73.55
  -1   6  -2  979.44   71.89
   1  -6   3  501.08   32.34
   1  -6   3  544.59   35.02
   1  -6   3  565.64   38.85
   1  -6   3  498.42   34.14
   1  -6   3  556.25   37.56
  -1   6  -3  612.82   41.36
  -1   6  -3  557.29   37.44
  -1   6  -3  525.91   35.34
  -1   6  -3  554.39   38.31
   1  -6   4 3559.56  326.52
   1  -6   4 3507.94  318.55
   1  -6   4 3676.78  337.13
   1  -6   4 3470.03  313.94
   1  -6   4 3252.47  298.69
  -1   6  -4 3556.22  327.25
  -1   6  -4 3586.51  329.21
  -1   6  -4 3569.22  329.08
  -1   6  -4 3660.94  334.71
   1  -6   5  193.89   11.91
   1  -6   5  176.60   10.01
   1  -6   5  199.15   11.95
   1  -6   5  179.16   11.15
   1  -6   5  181.44   10.25
  -1   6  -5  244.71   14.45
  -1   6  -5  187.04   11.24
  -1   6  -5  191.56   11.65
  -1   6  -5  190.86   11.94
   1  -6   6  621.47   43.32
   1  -6   6  599.45   40.30
   1  -6   6  594.38   40.24
   1  -6   6  604.03   42.30
   1  -6   6  635.28   44.32
  -1   6  -6  622.75   43.24
  -1   6  -6  641.15   45.02
  -1   6  -6  608.27   42.08
  -1   6  -6  617.66   43.09
   1  -6   7  182.06   10.93
   1  -6   7  202.31   11.86
   1  -6   7  190.95   11.24
   1  -6   7  210.15   12.94
   1  -6   7  216.94   14.23
  -1   6  -7  205.27   13.33
  -1   6  -7  202.42   12.21
  -1   6  -7  214.99   13.55
  -1   6  -7  208.78   12.72
   1  -6   8 1014.97   76.91
   1  -6   8 1004.25   75.57
  -1   6  -8  991.52   75.68
  -1   6  -8  992.68   76.32
   1  -6   9    2.03    0.58
  -1   6  -9    2.78    1.52
  -1   6  -9    6.04    1.23
   1  -6  10  618.86   44.31
  -1   6 -10  625.22   45.11
  -1   6 -10  675.77   49.04
   1  -6  11    3.90    0.57
  -1   6 -11    2.90    0.94
  -1   6 -11    3.47    0.84
   1  -6  12   84.46    5.16
  -1   6 -12   90.60    6.00
  -1   6 -12   86.92    5.95
   1  -6  13    9.90    0.82
  -1   6 -13   10.75    1.39
  -1   6 -13   10.21    1.37
  -1   6 -14   82.49    5.78
  -1   6 -14   79.37    5.54
   1  -6  15  228.19   15.61
  -1   6 -15  232.22   16.10
   1  -6  16    3.55    0.85
  -1   6 -16    3.77    1.08
   1  -6  17  324.45   22.61
  -1   6 -17  365.74   25.82
  -1   6 -18   60.19    4.30
  -1   6 -19  275.78   18.49
   1  -5 -19  231.13   15.74
  -1   5  19  323.55   21.09
   1  -5 -18   18.44    1.90
   1  -5 -18   23.65    1.86
   1  -5 -17   56.46    4.23
   1  -5 -17   67.53    4.37
   1  -5 -16  116.68    7.74
   1  -5 -16  136.30    8.73
   1  -5 -15  192.29   12.94
   1  -5 -15  220.22   14.31
   1  -5 -14  107.16    7.20
   1  -5 -14  113.51    7.31
   1  -5 -13  240.80   16.46
   1  -5 -13  243.83   17.17
   1  -5 -12  190.20   12.03
   1  -5 -12  185.38   12.23
   1  -5 -11  233.10   15.23
   1  -5 -11  229.09   14.58
   1  -5 -10  709.28   51.63
   1  -5 -10  667.95   48.38
   1  -5  -9   10.73    0.68
   1  -5  -9   15.00    0.91
   1  -5  -9   12.48    1.13
   1  -5  -9   11.54    1.02
  -1   5   9   13.91    1.59
  -1   5   9   13.98    0.87
   1  -5  -8  192.14   11.72
   1  -5  -8  183.06   10.98
   1  -5  -8  162.98    9.88
   1  -5  -8  180.83   10.76
  -1   5   8  190.36   11.25
  -1   5   8  190.82   11.48
  -1   5   8  197.25   11.56
  -1   5   8  180.58   11.00
   1  -5  -7  130.89    7.58
   1  -5  -7  123.92    7.13
   1  -5  -7  120.83    6.91
   1  -5  -7  113.97    6.55
  -1   5   7  126.52    7.22
  -1   5   7  126.37    7.34
  -1   5   7  124.68    7.62
  -1   5   7  126.41    7.20
   1  -5  -6   57.62    3.22
   1  -5  -6   39.26    2.60
   1  -5  -6   41.50    2.30
   1  -5  -6   47.01    2.59
  -1   5   6   55.78    3.12
  -1   5   6   56.66    3.11
  -1   5   6   57.89    3.15
  -1   5   6   61.60    3.29
   1  -5  -5  349.00   22.18
   1  -5  -5  358.22   22.58
   1  -5  -5  312.37   19.64
   1  -5  -5  324.26   20.57
  -1   5   5  351.40   22.61
  -1   5   5  352.52   22.08
  -1   5   5  347.34   21.79
  -1   5   5  359.85   22.76
   1  -5  -4   54.76    2.95
   1  -5  -4   63.16    3.49
   1  -5  -4   51.65    2.93
  -1   5   4   54.41    2.82
  -1   5   4   55.35    2.95
  -1   5   4   55.47    2.99
  -1   5   4   52.44    2.97
   1  -5  -3 1505.92  118.23
   1  -5  -3 1402.09  110.48
   1  -5  -3 1496.84  116.30
   1  -5  -3 1386.44  108.21
  -1   5   3 1485.40  115.73
  -1   5   3 1511.73  117.07
  -1   5   3 1452.89  114.34
  -1   5   3 1427.67  111.26
   1  -5  -2  421.31   26.65
   1  -5  -2  427.13   27.62
   1  -5  -2  397.39   24.86
   1  -5  -2  423.85   27.32
   1  -5  -2  405.68   25.18
  -1   5   2  437.58   27.85
  -1   5   2  406.42   26.32
  -1   5   2  400.06   25.43
  -1   5   2  447.71   28.00
   1  -5  -1    1.71    0.40
   1  -5  -1    1.28    0.17
   1  -5  -1    1.69    0.36
   1  -5  -1    1.29    0.22
  -1   5   1    1.54    0.17
  -1   5   1    1.56    0.31
  -1   5   1    1.52    0.37
   1  -5   0    3.31    0.15
   1  -5   0    1.61    0.24
   1  -5   0    2.12    0.13
   1  -5   0    2.12    0.68
   1  -5   0    3.76    0.49
  -1   5   0    2.86    0.64
  -1   5   0    2.44    0.44
   1  -5   1 1549.88  121.44
   1  -5   1 1555.09  119.03
   1  -5   1 1528.94  117.32
   1  -5   1 1556.93  122.00
   1  -5   1 1444.77  114.04
  -1   5  -1 1524.86  119.89
  -1   5  -1 1410.40  111.03
  -1   5  -1 1600.63  125.15
  -1   5  -1 1561.90  121.93
   1  -5   2  626.64   43.54
   1  -5   2  683.85   45.55
   1  -5   2  703.50   49.04
   1  -5   2  613.04   41.03
   1  -5   2  721.36   49.40
  -1   5  -2  640.95   44.06
  -1   5  -2  668.59   46.18
  -1   5  -2  694.62   47.57
  -1   5  -2  686.31   47.34
   1  -5   3 2871.74  250.32
   1  -5   3 2777.26  239.68
   1  -5   3 2732.54  235.54
   1  -5   3 3046.46  265.49
   1  -5   3 2461.89  215.65
  -1   5  -3 2711.68  236.53
  -1   5  -3 2896.26  252.50
  -1   5  -3 2916.81  253.52
  -1   5  -3 2730.53  238.75
   1  -5   4   48.21    2.71
   1  -5   4   48.92    2.39
   1  -5   4   47.09    3.23
   1  -5   4   57.34    3.21
   1  -5   4   44.57    2.22
  -1   5  -4   50.69    2.83
  -1   5  -4   49.08    2.79
  -1   5  -4   48.73    2.92
  -1   5  -4   48.31    3.06
   1  -5   5   98.43    5.24
   1  -5   5  109.56    6.33
   1  -5   5  112.78    5.95
   1  -5   5  111.41    6.57
   1  -5   5  103.53    6.00
  -1   5  -5  103.82    5.90
  -1   5  -5  102.85    5.90
  -1   5  -5  104.41    6.11
  -1   5  -5  105.58    6.23
   1  -5   6   49.75    2.90
   1  -5   6   48.77    2.50
   1  -5   6   54.38    2.95
   1  -5   6   47.51    2.58
   1  -5   6   50.39    3.04
  -1   5  -6   48.66    2.92
  -1   5  -6   47.76    2.57
  -1   5  -6   45.43    2.64
  -1   5  -6   46.83    2.98
   1  -5   7   73.69    4.44
   1  -5   7   76.39    4.39
   1  -5   7   75.62    4.05
   1  -5   7   73.27    4.25
  -1   5  -7   67.34    3.74
  -1   5  -7   73.86    4.44
  -1   5  -7   79.10    5.55
  -1   5  -7   72.46    3.87
  -1   5  -7   69.06    3.72
   1  -5   8   30.40    2.15
   1  -5   8   31.40    2.04
   1  -5   8   28.55    1.61
   1  -5   8   30.09    1.91
  -1   5  -8   30.75    1.58
  -1   5  -8   28.78    1.60
  -1   5  -8   29.70    2.11
  -1   5  -8   26.05    1.48
  -1   5  -8   30.75    2.28
   1  -5   9 1298.28  101.64
   1  -5   9 1462.77  115.38
   1  -5   9 1355.89  106.89
   1  -5   9 1504.52  118.59
  -1   5  -9 1191.24   93.72
  -1   5  -9 1344.65  108.38
  -1   5  -9 1290.49  102.82
   1  -5  10   73.90    4.54
   1  -5  10   82.07    4.82
  -1   5 -10   80.21    5.14
  -1   5 -10   87.17    5.62
  -1   5 -10   71.40    4.09
   1  -5  11   14.49    1.35
  -1   5 -11   12.42    0.88
  -1   5 -11   20.14    1.67
  -1   5 -11   13.52    1.45
   1  -5  12  130.89    7.92
   1  -5  12  135.46    8.05
  -1   5 -12  131.81    9.53
  -1   5 -12  136.52    8.89
   1  -5  13  224.94   14.16
  -1   5 -13  226.68   15.30
  -1   5 -13  235.13   15.99
   1  -5  14    2.50    0.69
  -1   5 -14    2.73    1.00
  -1   5 -14    2.42    0.80
   1  -5  15    0.69    0.60
   1  -5  15    1.21    0.34
  -1   5 -15    0.32    0.84
   1  -5  16    8.34    0.74
   1  -5  16    9.59    1.07
  -1   5 -16   10.06    1.52
   1  -5  17    0.21    0.25
   1  -5  17    0.38    0.38
  -1   5 -17    0.72    0.75
  -1   5 -18   59.94    4.46
  -1   5 -19    3.95    1.08
  -1   4  20   10.01    1.73
   1  -4 -19    1.48    0.52
   1  -4 -19    1.37    0.72
   1  -4 -18    8.83    1.02
   1  -4 -18   10.59    1.28
   1  -4 -17   10.06    1.15
   1  -4 -17   10.42    1.33
   1  -4 -16   81.52    5.36
   1  -4 -16   72.45    4.93
   1  -4 -15    8.19    1.25
   1  -4 -15    8.08    1.19
   1  -4 -14  106.56    6.94
   1  -4 -14  104.51    7.79
   1  -4 -13  170.96   11.12
   1  -4 -13  159.75   10.85
   1  -4 -12  163.87   10.26
   1  -4 -12  155.70   10.19
   1  -4 -11  281.98   19.69
   1  -4 -11  281.02   18.22
   1  -4 -10  440.99   30.12
   1  -4 -10  455.52   29.96
   1  -4 -10  471.30   32.46
  -1   4  10  482.75   33.01
   1  -4  -9 1054.41   80.49
   1  -4  -9 1032.25   77.31
   1  -4  -9 1131.07   86.94
  -1   4   9 1104.81   84.41
  -1   4   9 1025.71   79.74
  -1   4   9 1062.61   79.84
   1  -4  -8   17.78    1.40
   1  -4  -8   15.47    0.89
   1  -4  -8   16.61    1.81
   1  -4  -8   16.96    1.09
  -1   4   8   18.05    1.31
  -1   4   8   17.89    1.41
  -1   4   8   17.87    1.01
  -1   4   8   18.20    1.12
   1  -4  -7  177.92   10.50
   1  -4  -7  192.83   11.62
   1  -4  -7  198.30   11.78
   1  -4  -7  214.89   13.54
  -1   4   7  208.39   12.20
  -1   4   7  210.77   12.49
  -1   4   7  203.50   12.28
  -1   4   7  194.62   11.82
   1  -4  -6   51.32    2.81
   1  -4  -6   63.64    3.61
   1  -4  -6   60.39    3.70
   1  -4  -6   63.19    3.52
  -1   4   6   62.74    3.39
  -1   4   6   66.95    3.64
  -1   4   6   61.31    3.44
  -1   4   6   60.99    3.87
   1  -4  -5    4.28    0.47
   1  -4  -5    7.12    0.89
   1  -4  -5    4.62    0.51
   1  -4  -5    6.75    0.52
  -1   4   5    6.94    0.57
  -1   4   5    5.71    0.51
  -1   4   5    4.08    0.49
  -1   4   5    4.00    0.46
   1  -4  -4  697.46   48.57
   1  -4  -4  696.94   47.76
   1  -4  -4  631.24   43.28
   1  -4  -4  643.60   44.30
  -1   4   4  689.13   47.26
  -1   4   4  660.40   45.43
  -1   4   4  717.03   49.52
  -1   4   4  674.36   46.15
   1  -4  -3 1327.97  101.95
   1  -4  -3 1332.08  100.88
   1  -4  -3 1239.29   94.30
   1  -4  -3 1200.27   91.05
  -1   4   3 1243.89   94.74
  -1   4   3 1424.14  107.95
  -1   4   3 1364.94  103.21
  -1   4   3 1271.11   96.76
   1  -4  -2  391.78   24.71
   1  -4  -2  381.80   23.13
   1  -4  -2  370.51   22.83
   1  -4  -2  404.94   26.08
   1  -4  -2  406.97   25.27
  -1   4   2  382.27   23.84
  -1   4   2  430.87   26.64
  -1   4   2  398.98   24.97
  -1   4   2  380.83   24.01
   1  -4  -1 1762.90  141.94
   1  -4  -1 1769.12  140.75
   1  -4  -1 1812.56  147.02
   1  -4  -1 1936.71  154.88
   1  -4  -1 1825.67  145.58
  -1   4   1 1904.91  152.91
  -1   4   1 1702.99  137.54
  -1   4   1 1889.22  151.89
  -1   4   1 1989.87  158.21
   1  -4   0 1030.20   74.22
   1  -4   0 1058.11   75.41
   1  -4   0  976.20   70.46
   1  -4   0 1013.69   74.18
   1  -4   0  950.51   69.77
  -1   4   0  968.97   70.58
  -1   4   0  955.34   70.12
  -1   4   0 1203.84   85.55
   1  -4   1 2420.12  203.50
   1  -4   1 2494.73  209.32
   1  -4   1 2040.00  169.71
   1  -4   1 2467.28  208.06
   1  -4   1 1967.74  163.48
  -1   4  -1 2550.14  214.31
  -1   4  -1 2503.24  210.61
  -1   4  -1 2610.85  219.23
  -1   4  -1 2420.61  202.90
   1  -4   2 3387.37  306.83
   1  -4   2 3851.33  350.32
   1  -4   2 3859.64  350.74
   1  -4   2 2904.47  262.90
   1  -4   2 3896.17  354.76
  -1   4  -2 3972.97  361.68
  -1   4  -2 3989.95  362.69
  -1   4  -2 3750.47  340.93
   1  -4   3  852.48   60.22
   1  -4   3  741.49   52.29
   1  -4   3  797.24   54.98
   1  -4   3  737.00   51.18
   1  -4   3  830.06   58.17
  -1   4  -3  815.39   57.13
  -1   4  -3  789.33   55.71
  -1   4  -3  746.84   52.79
  -1   4  -3  840.10   58.70
   1  -4   4 1066.28   81.35
   1  -4   4 1503.80  115.26
   1  -4   4 1414.11  108.48
   1  -4   4 1432.33  109.76
   1  -4   4 1303.66  100.87
   1  -4   4 1420.09  108.44
  -1   4  -4 1388.62  106.71
  -1   4  -4 1442.73  110.76
  -1   4  -4 1327.68  102.42
  -1   4  -4 1442.33  110.36
   1  -4   5  357.97   22.23
   1  -4   5  352.74   22.05
   1  -4   5  337.22   20.78
   1  -4   5  331.78   20.92
   1  -4   5  327.76   20.58
  -1   4  -5  342.41   21.24
  -1   4  -5  331.69   20.69
  -1   4  -5  332.06   20.49
  -1   4  -5  400.47   24.98
  -1   4  -5  327.69   20.85
   1  -4   6   18.13    1.18
   1  -4   6   18.22    1.79
   1  -4   6   19.20    1.08
   1  -4   6   19.84    1.21
  -1   4  -6   16.75    1.10
  -1   4  -6   16.67    1.31
  -1   4  -6   18.57    1.05
  -1   4  -6   17.56    0.96
  -1   4  -6   22.36    1.42
   1  -4   7    4.22    0.59
   1  -4   7    4.83    0.66
   1  -4   7    4.41    0.51
   1  -4   7    5.61    0.71
  -1   4  -7    4.56    0.66
  -1   4  -7    4.62    1.19
  -1   4  -7    4.66    0.38
  -1   4  -7    4.24    0.34
  -1   4  -7    3.82    0.66
   1  -4   8  935.94   69.15
   1  -4   8  941.64   69.27
   1  -4   8  972.64   71.86
  -1   4  -8  947.19   70.67
  -1   4  -8  955.34   72.75
  -1   4  -8  908.94   67.40
  -1   4  -8  887.12   66.12
  -1   4  -8  936.26   67.95
   1  -4   9    6.75    0.92
   1  -4   9    6.25    0.65
   1  -4   9    6.99    0.65
  -1   4  -9    8.79    1.01
  -1   4  -9    7.40    1.06
  -1   4  -9    6.02    1.51
   1  -4  10  568.99   39.25
   1  -4  10  533.31   36.60
  -1   4 -10  580.90   40.77
  -1   4 -10  521.21   36.83
  -1   4 -10  527.80   36.30
   1  -4  11  823.64   60.10
  -1   4 -11  782.35   57.27
  -1   4 -11  787.51   59.08
  -1   4 -11  839.61   62.77
  -1   4 -12  178.37   11.48
  -1   4 -12  178.98   11.88
  -1   4 -12  168.13   10.28
  -1   4 -13    0.59    0.49
  -1   4 -13    0.41    0.36
  -1   4 -13    0.45    0.68
  -1   4 -14  457.47   32.63
  -1   4 -14  404.20   28.65
  -1   4 -14  430.05   29.30
   1  -4  15    4.04    0.63
   1  -4  15    3.73    0.71
  -1   4 -15    3.90    1.91
   1  -4  16    1.66    0.50
   1  -4  16    1.52    0.46
  -1   4 -16    1.61    0.97
   1  -4  17  152.84    9.50
  -1   4 -17  158.39   10.93
   1  -4  18    0.19    0.29
  -1   4 -18    0.30    0.69
   1  -4  19  356.91   23.94
  -1   4 -19  407.41   29.97
   1  -3 -20  101.16    6.45
  -1   3  20  132.15    8.39
   1  -3 -19    8.31    1.18
   1  -3 -19    6.91    0.92
   1  -3 -18    1.30    0.63
   1  -3 -18    0.93    0.75
   1  -3 -17   37.08    2.88
   1  -3 -17   42.45    3.17
   1  -3 -16    2.71    0.87
   1  -3 -16    2.66    0.95
   1  -3 -15  429.19   29.87
   1  -3 -15  397.32   28.55
   1  -3 -14   21.55    1.96
   1  -3 -14   23.27    2.84
   1  -3 -13  791.98   60.24
   1  -3 -13  793.40   59.21
   1  -3 -12  338.51   23.45
   1  -3 -12  358.69   24.11
   1  -3 -11  888.39   66.07
   1  -3 -11  903.00   68.64
   1  -3 -10 1975.60  164.16
   1  -3 -10 1944.32  164.13
   1  -3 -10 2030.22  172.76
  -1   3  10 2115.55  179.34
  -1   3  10 1942.90  166.06
   1  -3  -9  311.52   20.19
   1  -3  -9  314.00   19.56
   1  -3  -9  326.88   22.31
  -1   3   9  290.41   18.42
  -1   3   9  305.94   20.01
  -1   3   9  332.49   21.41
   1  -3  -8 1856.25  152.07
   1  -3  -8 1571.45  127.41
   1  -3  -8 1846.27  149.69
   1  -3  -8 1759.02  144.04
  -1   3   8 1722.18  140.66
  -1   3   8 1874.59  150.78
  -1   3   8 1725.88  142.84
  -1   3   8 1833.54  149.99
   1  -3  -7   90.40    4.80
   1  -3  -7   93.48    5.58
   1  -3  -7   98.69    5.74
   1  -3  -7  103.87    6.50
  -1   3   7   88.91    5.26
  -1   3   7  100.06    5.73
  -1   3   7   94.79    5.62
  -1   3   7  104.70    5.54
   1  -3  -6  906.25   65.34
   1  -3  -6  809.78   58.30
   1  -3  -6  952.55   68.95
   1  -3  -6  919.11   66.95
  -1   3   6  924.34   66.17
  -1   3   6  953.36   68.77
  -1   3   6  910.62   65.63
  -1   3   6  877.21   64.23
   1  -3  -5    7.35    0.61
   1  -3  -5    6.94    0.49
   1  -3  -5    7.00    0.62
   1  -3  -5   11.11    1.00
  -1   3   5    8.35    0.70
  -1   3   5    9.34    0.92
  -1   3   5    7.10    0.59
  -1   3   5    7.79    0.54
   1  -3  -4 1790.03  143.28
   1  -3  -4 1618.41  129.29
   1  -3  -4 1875.30  149.61
   1  -3  -4 1606.62  128.31
  -1   3   4 1799.41  143.70
  -1   3   4 1737.83  138.65
  -1   3   4 1712.59  136.57
  -1   3   4 1824.80  145.72
   1  -3  -3  810.34   57.25
   1  -3  -3  802.20   56.45
   1  -3  -3  882.42   62.58
   1  -3  -3  907.72   63.89
  -1   3   3  938.36   66.17
  -1   3   3  809.96   57.14
  -1   3   3  890.65   63.00
  -1   3   3  871.61   61.31
   1  -3  -2 1498.78  112.49
   1  -3  -2 1326.68  100.16
   1  -3  -2 1296.92   97.24
   1  -3  -2 1298.34   96.45
   1  -3  -2 1448.71  109.68
   1  -3  -2 1036.56   77.11
  -1   3   2 1515.49  113.50
  -1   3   2 1234.44   93.18
  -1   3   2 1500.57  113.68
  -1   3   2 1292.97   97.26
   1  -3  -1 2516.27  223.31
   1  -3  -1 4201.40  373.53
   1  -3  -1 2906.21  257.88
   1  -3  -1 3653.73  324.83
   1  -3  -1 3076.59  273.15
  -1   3   1 3065.77  272.37
  -1   3   1 4464.81  396.61
  -1   3   1 3590.44  318.84
  -1   3   1 3943.09  350.55
   1  -3   0  105.04    5.75
   1  -3   0  106.43    5.71
   1  -3   0  107.46    5.43
   1  -3   0  106.60    5.46
   1  -3   0  110.73    5.74
  -1   3   0  103.53    5.52
  -1   3   0  100.64    5.46
  -1   3   0  113.29    5.69
   1  -3   1 2084.08  177.39
   1  -3   1 2811.84  240.30
   1  -3   1 3141.41  268.53
   1  -3   1 2287.15  194.72
   1  -3   1 2833.12  241.98
  -1   3  -1 3168.05  270.63
  -1   3  -1 3065.17  262.02
  -1   3  -1 2933.43  250.65
  -1   3  -1 2520.29  214.86
   1  -3   2 5409.74  526.08
   1  -3   2 4234.24  411.05
   1  -3   2 4117.04  401.73
   1  -3   2 5532.04  539.14
   1  -3   2 5628.10  546.85
   1  -3   2 5665.15  552.13
  -1   3  -2 5566.62  540.67
  -1   3  -2 4932.93  483.81
  -1   3  -2 5333.09  518.61
  -1   3  -2 5898.61  575.80
   1  -3   3 4836.27  440.83
   1  -3   3 3800.95  346.90
   1  -3   3 3547.84  323.97
   1  -3   3 3247.60  295.93
   1  -3   3 3733.60  340.25
  -1   3  -3 3758.82  343.55
  -1   3  -3 3555.65  324.34
  -1   3  -3 3711.22  338.60
  -1   3  -3 3818.99  348.57
   1  -3   4  834.15   58.68
   1  -3   4  868.22   61.48
   1  -3   4  758.15   53.21
   1  -3   4  848.08   59.21
  -1   3  -4  785.54   55.49
  -1   3  -4  878.05   61.28
  -1   3  -4  808.00   56.98
  -1   3  -4  768.59   54.40
   1  -3   5  294.23   17.73
   1  -3   5  265.54   15.87
   1  -3   5  279.71   16.95
   1  -3   5  264.41   15.85
  -1   3  -5  267.52   16.02
  -1   3  -5  277.70   16.99
  -1   3  -5  285.47   16.88
  -1   3  -5  268.36   16.36
  -1   3  -5  263.38   16.05
   1  -3   6   15.95    1.12
   1  -3   6   17.72    1.01
   1  -3   6   17.10    1.12
  -1   3  -6   13.79    0.79
  -1   3  -6   15.06    1.14
  -1   3  -6   15.43    0.96
  -1   3  -6   14.59    1.12
  -1   3  -6   15.32    0.81
   1  -3   7  369.82   24.10
   1  -3   7  352.84   22.16
   1  -3   7  353.06   22.51
  -1   3  -7  348.90   22.60
  -1   3  -7  371.95   25.01
  -1   3  -7  373.09   23.12
  -1   3  -7  364.51   23.57
  -1   3  -7  375.72   23.81
   1  -3   8   86.82    4.89
   1  -3   8   87.21    5.02
   1  -3   8   77.29    4.23
  -1   3  -8   86.17    4.82
  -1   3  -8   67.86    3.60
  -1   3  -8   81.77    4.28
  -1   3  -8   76.44    5.17
  -1   3  -8   81.33    4.85
   1  -3   9  446.78   29.59
   1  -3   9  464.11   30.98
   1  -3   9  415.48   27.24
  -1   3  -9  447.30   30.13
  -1   3  -9  408.91   27.86
  -1   3  -9  444.28   29.85
   1  -3  10   56.33    3.55
   1  -3  10   46.07    2.74
   1  -3  10   49.58    2.98
  -1   3 -10   49.51    3.75
  -1   3 -10   50.04    2.96
  -1   3 -10   46.07    3.16
   1  -3  11   78.89    4.40
  -1   3 -11   86.95    5.66
  -1   3 -11   84.44    5.25
  -1   3 -11   89.51    5.24
  -1   3 -12   17.09    1.38
  -1   3 -12   16.71    1.73
  -1   3 -12   17.18    2.49
  -1   3 -13   29.97    2.54
  -1   3 -13   30.32    2.11
  -1   3 -13   29.66    2.04
   1  -3  14   20.53    1.62
  -1   3 -14   23.50    2.31
  -1   3 -14   25.76    2.45
   1  -3  15   11.61    1.07
  -1   3 -15   12.42    1.24
  -1   3 -15   13.76    1.84
   1  -3  16    1.05    0.55
  -1   3 -16    0.62    0.93
   1  -3  17   10.86    1.15
  -1   3 -17   11.13    1.74
   1  -3  18    9.52    1.00
  -1   3 -18    9.90    1.63
   1  -3  19    0.25    0.36
  -1   3 -19    0.35    0.69
   1  -2 -20   23.35    1.91
  -1   2  20   29.44    2.40
   1  -2 -19   51.38    3.67
   1  -2 -19   41.62    3.05
   1  -2 -18    6.37    1.10
   1  -2 -18    6.72    1.24
   1  -2 -17   27.15    2.38
   1  -2 -17   23.14    2.17
   1  -2 -16  156.83   10.37
   1  -2 -16  134.97    9.45
   1  -2 -15   34.31    2.68
   1  -2 -15   33.38    3.60
   1  -2 -14    2.17    0.85
   1  -2 -14    2.38    0.83
   1  -2 -13   58.80    3.88
   1  -2 -13   56.33    3.89
   1  -2 -12   51.44    3.39
   1  -2 -12   50.74    3.51
   1  -2 -11   71.80    4.43
   1  -2 -11   66.77    4.33
  -1   2  11   83.48    5.08
  -1   2  11   65.06    3.54
   1  -2 -10   20.91    2.30
   1  -2 -10   21.93    1.75
  -1   2  10   19.68    1.62
  -1   2  10   19.16    1.10
  -1   2  10   22.63    2.32
   1  -2  -9 1893.44  157.27
   1  -2  -9 1958.11  164.01
   1  -2  -9 1964.75  161.83
  -1   2   9 1817.89  152.43
  -1   2   9 2029.24  169.19
   1  -2  -8  118.26    6.31
   1  -2  -8  121.78    6.46
   1  -2  -8  127.32    7.14
   1  -2  -8  134.48    7.96
   1  -2  -8  145.43    8.59
  -1   2   8  124.99    6.64
  -1   2   8  123.54    7.60
  -1   2   8  108.71    5.90
  -1   2   8  147.14    8.55
   1  -2  -7 1496.29  117.73
   1  -2  -7 1581.77  123.51
   1  -2  -7 1385.33  107.78
   1  -2  -7 1520.77  120.15
   1  -2  -7 1452.44  111.92
  -1   2   7 1574.35  123.40
  -1   2   7 1388.65  107.41
  -1   2   7 1419.04  112.32
  -1   2   7 1587.91  123.31
   1  -2  -6    0.82    0.14
   1  -2  -6    3.05    0.39
  -1   2   6    1.42    0.26
  -1   2   6    1.48    0.39
  -1   2   6    0.53    0.27
  -1   2   6    0.84    0.30
   1  -2  -5 1912.57  154.31
   1  -2  -5 1841.98  149.17
   1  -2  -5 1743.53  139.47
   1  -2  -5 1625.35  128.57
   1  -2  -5 1910.24  153.72
  -1   2   5 1792.70  145.20
  -1   2   5 1813.45  146.19
  -1   2   5 2079.03  165.65
  -1   2   5 1912.80  153.74
  -1   2   5 1722.87  136.50
   1  -2  -4  116.93    6.32
   1  -2  -4  125.33    6.79
   1  -2  -4  116.91    6.31
   1  -2  -4  111.30    5.42
   1  -2  -4  107.00    5.62
  -1   2   4  116.35    6.07
  -1   2   4  114.79    6.19
  -1   2   4  112.58    6.14
  -1   2   4  117.48    6.30
  -1   2   4  119.69    5.90
   1  -2  -3 2716.54  230.60
   1  -2  -3 2332.66  198.05
   1  -2  -3 3009.91  255.99
   1  -2  -3 2401.27  204.09
  -1   2   3 2221.99  188.60
  -1   2   3 2796.72  237.67
  -1   2   3 2725.21  231.34
  -1   2   3 2691.86  228.70
   1  -2  -2    9.77    0.37
   1  -2  -2   10.82    0.48
   1  -2  -2   12.04    0.61
   1  -2  -2    9.22    0.54
   1  -2  -2    9.29    0.52
   1  -2  -2    9.18    0.67
  -1   2   2    8.29    0.58
  -1   2   2    8.36    0.52
  -1   2   2    9.37    0.60
   1  -2  -1  276.72   15.75
   1  -2  -1  269.74   15.50
   1  -2  -1  280.26   16.43
   1  -2  -1  284.24   16.12
   1  -2  -1  249.49   14.53
  -1   2   1  246.09   14.29
  -1   2   1  306.72   17.86
  -1   2   1  278.44   15.96
  -1   2   1  291.26   16.62
   1  -2   0 1988.71  154.39
   1  -2   0 1689.84  131.10
   1  -2   0 1470.69  113.81
   1  -2   0 1690.54  131.14
  -1   2   0 1881.49  145.94
  -1   2   0 1279.14   98.80
  -1   2   0 1522.64  117.74
  -1   2   0 1864.20  144.55
   1  -2   1   30.42    1.40
   1  -2   1   32.58    1.48
   1  -2   1   38.57    1.82
   1  -2   1   32.92    1.47
   1  -2   1   28.75    1.42
   1  -2   1   42.15    1.97
  -1   2  -1   32.24    1.58
  -1   2  -1   34.49    1.61
  -1   2  -1   28.41    1.32
  -1   2  -1   30.71    1.52
   1  -2   2 1790.17  141.32
   1  -2   2 1617.76  127.29
   1  -2   2 1861.33  146.91
   1  -2   2 1627.44  128.41
  -1   2  -2 1871.42  147.84
  -1   2  -2 1772.66  140.14
  -1   2  -2 1714.15  135.13
  -1   2  -2 1622.37  127.89
   1  -2   3  276.47   16.49
   1  -2   3  313.28   18.83
   1  -2   3  303.67   18.05
   1  -2   3  325.40   19.36
  -1   2  -3  293.12   17.72
  -1   2  -3  303.92   18.36
  -1   2  -3  316.08   18.74
  -1   2  -3  308.85   18.54
   1  -2   4   86.41    4.89
   1  -2   4   76.36    3.94
   1  -2   4   90.62    4.75
  -1   2  -4   86.57    4.64
  -1   2  -4   84.27    4.33
  -1   2  -4   81.66    4.24
  -1   2  -4   90.83    4.58
  -1   2  -4   82.50    4.46
   1  -2   5   56.58    2.94
   1  -2   5   54.86    2.93
   1  -2   5   58.30    3.09
   1  -2   5   64.34    3.65
  -1   2  -5   51.55    2.62
  -1   2  -5   53.59    2.79
  -1   2  -5   54.21    2.97
  -1   2  -5   63.49    3.08
  -1   2  -5   56.27    3.09
   1  -2   6  736.25   51.58
   1  -2   6  818.69   57.17
   1  -2   6  736.29   51.42
   1  -2   6  705.24   48.63
  -1   2  -6  737.54   51.77
  -1   2  -6  730.83   51.54
  -1   2  -6  746.96   51.09
  -1   2  -6  731.63   51.10
  -1   2  -6  712.38   50.49
   1  -2   7  473.42   30.72
   1  -2   7  432.88   28.18
   1  -2   7  417.93   26.87
  -1   2  -7  380.67   24.18
  -1   2  -7  441.04   28.90
  -1   2  -7  436.72   27.53
  -1   2  -7  456.39   29.49
  -1   2  -7  431.40   28.42
   1  -2   8   35.50    2.20
   1  -2   8   33.16    2.03
   1  -2   8   32.01    1.69
  -1   2  -8   32.03    1.95
  -1   2  -8   34.03    2.14
  -1   2  -8   31.97    1.54
  -1   2  -8   35.62    1.68
   1  -2   9  279.01   17.47
   1  -2   9  305.71   19.12
   1  -2   9  245.42   14.96
  -1   2  -9  288.52   17.92
  -1   2  -9  262.80   16.65
  -1   2  -9  262.07   16.94
   1  -2  10   54.65    3.32
   1  -2  10   58.39    3.57
   1  -2  10   48.16    2.55
  -1   2 -10   50.62    3.40
  -1   2 -10   54.59    3.25
  -1   2 -10   48.60    2.99
  -1   2 -11   40.12    2.52
  -1   2 -11   43.95    3.06
  -1   2 -11   44.22    2.72
  -1   2 -12  168.74   10.70
  -1   2 -12  201.01   12.45
  -1   2 -12  191.70   12.64
  -1   2 -13  143.08    9.76
  -1   2 -13  145.35    9.08
   1  -2  14  291.09   20.09
  -1   2 -14  370.21   24.76
  -1   2 -14  355.13   25.08
  -1   2 -15   15.96    3.05
  -1   2 -15   17.42    2.37
  -1   2 -16  359.23   26.00
  -1   2 -16  386.37   26.63
   1  -2  17   21.15    1.83
  -1   2 -17   19.39    2.27
   1  -2  18  237.04   15.66
  -1   2 -18  232.61   16.48
   1  -2  19    4.59    0.80
  -1   2 -19    4.80    1.18
   1  -2  20   29.87    1.95
  -1   2 -20   29.65    3.23
   1  -1 -20   72.96    4.91
  -1   1  20   86.75    5.66
   1  -1 -19    0.18    0.59
   1  -1 -19    0.31    0.64
   1  -1 -18  110.97    7.75
   1  -1 -18  128.31    8.48
   1  -1 -17   45.08    3.61
   1  -1 -17   50.23    3.73
   1  -1 -16  108.95    7.23
   1  -1 -16   96.19    6.84
   1  -1 -15   11.04    1.40
   1  -1 -15   10.53    2.23
   1  -1 -14  123.44    8.40
   1  -1 -14  136.97    9.58
   1  -1 -13  140.40    8.85
   1  -1 -13  131.11    8.68
   1  -1 -12    7.58    0.95
   1  -1 -12    6.98    1.02
  -1   1  12    6.40    0.46
   1  -1 -11  155.72    9.95
   1  -1 -11  164.34   10.06
  -1   1  11  155.91   10.41
  -1   1  11  184.79   11.32
  -1   1  11  149.74    8.66
   1  -1 -10   30.35    1.56
   1  -1 -10   29.69    2.67
   1  -1 -10   30.74    2.65
  -1   1  10   25.86    1.36
  -1   1  10   30.30    1.64
  -1   1  10   30.16    2.08
  -1   1  10   34.94    2.82
   1  -1  -9   98.88    5.99
   1  -1  -9  101.22    5.92
  -1   1   9   82.35    4.47
  -1   1   9  107.89    6.27
  -1   1   9  104.99    5.73
  -1   1   9   95.30    5.70
   1  -1  -8 3172.96  282.94
   1  -1  -8 3041.70  271.31
   1  -1  -8 3160.53  285.90
   1  -1  -8 3094.03  276.95
  -1   1   8 3419.87  305.40
  -1   1   8 2967.64  266.47
  -1   1   8 2768.04  247.03
   1  -1  -7   22.46    1.40
   1  -1  -7   21.21    1.20
   1  -1  -7   22.10    0.92
   1  -1  -7   22.16    1.10
   1  -1  -7   23.50    1.52
  -1   1   7   26.14    1.58
  -1   1   7   27.09    1.16
  -1   1   7   18.55    1.11
  -1   1   7   29.32    1.64
   1  -1  -6   30.37    1.38
   1  -1  -6   28.59    1.39
   1  -1  -6   30.32    1.79
   1  -1  -6   40.39    2.02
  -1   1   6   30.61    1.71
  -1   1   6   28.35    1.51
  -1   1   6   29.82    1.63
  -1   1   6   33.99    1.51
  -1   1   6   29.42    1.74
   1  -1  -5 2402.84  200.05
   1  -1  -5 2083.42  172.16
   1  -1  -5 1817.72  149.65
   1  -1  -5 2491.14  206.55
   1  -1  -5 2496.99  207.89
  -1   1   5 2292.40  190.17
  -1   1   5 2091.93  172.10
  -1   1   5 2189.04  180.77
  -1   1   5 2449.30  203.75
  -1   1   5 2271.41  189.54
   1  -1  -4    5.54    0.52
   1  -1  -4    4.58    0.48
   1  -1  -4    4.43    0.45
  -1   1   4    3.75    0.38
  -1   1   4    5.34    0.80
  -1   1   4    5.24    0.43
  -1   1   4    4.66    0.28
  -1   1   4    3.81    0.23
   1  -1  -3  200.83   11.34
   1  -1  -3  205.85   11.37
   1  -1  -3  224.97   12.63
   1  -1  -3  192.34   10.56
   1  -1  -3  219.76   12.46
  -1   1   3  195.68   10.80
  -1   1   3  218.98   12.38
  -1   1   3  212.30   11.86
  -1   1   3  219.75   11.98
  -1   1   3  204.34   11.57
   1  -1  -2 3094.10  252.53
   1  -1  -2 1797.89  146.64
   1  -1  -2 2121.29  172.35
   1  -1  -2 2317.16  188.89
   1  -1  -2 2313.48  188.70
  -1   1   2 2060.76  167.96
  -1   1   2 1812.61  147.82
  -1   1   2 2564.58  209.25
  -1   1   2 2836.98  231.59
  -1   1   2 1803.47  147.00
   1  -1  -1   26.54    1.11
   1  -1  -1   25.66    1.12
   1  -1  -1   28.80    1.37
   1  -1  -1   25.99    1.24
   1  -1  -1   24.88    1.09
  -1   1   1   25.05    1.18
  -1   1   1   25.49    1.12
  -1   1   1   27.14    1.12
  -1   1   1   24.28    1.09
  -1   1   1   27.15    1.24
   1  -1   0 1781.23  141.47
   1  -1   0 1664.36  132.07
   1  -1   0 2100.56  166.94
   1  -1   0 1902.72  150.96
  -1   1   0 1687.40  133.87
  -1   1   0 1921.92  152.47
  -1   1   0 1799.67  142.78
  -1   1   0 2249.84  178.72
   1  -1   1  570.63   36.40
   1  -1   1  511.66   32.44
   1  -1   1  516.65   32.91
   1  -1   1  547.47   34.60
   1  -1   1  529.46   33.62
  -1   1  -1  577.79   36.61
  -1   1  -1  518.70   33.17
  -1   1  -1  498.93   31.70
  -1   1  -1  523.16   33.28
  -1   1  -1  523.76   33.14
   1  -1   2 1886.62  146.09
   1  -1   2 1563.07  120.93
   1  -1   2 1687.84  130.56
   1  -1   2 1408.03  108.81
  -1   1  -2 1920.91  148.68
  -1   1  -2 1438.10  111.24
  -1   1  -2 1718.43  132.94
  -1   1  -2 1642.57  126.98
  -1   1  -2 1740.66  134.93
  -1   1  -2 1326.29  102.43
   1  -1   3 2446.65  215.31
   1  -1   3 3208.85  282.10
   1  -1   3 3564.17  313.41
   1  -1   3 3602.64  316.66
  -1   1  -3 3150.89  277.41
  -1   1  -3 3622.34  318.44
  -1   1  -3 3279.85  288.14
  -1   1  -3 3991.09  350.60
  -1   1  -3 2609.92  229.54
  -1   1  -3 2859.12  251.32
   1  -1   4    3.84    0.41
   1  -1   4    5.84    0.49
   1  -1   4    3.76    0.26
  -1   1  -4    6.67    0.36
  -1   1  -4    3.95    0.43
  -1   1  -4    5.83    0.71
  -1   1  -4    5.73    0.52
  -1   1  -4    4.09    0.38
   1  -1   5 1026.47   73.28
   1  -1   5  913.98   65.35
   1  -1   5  839.68   59.30
  -1   1  -5  938.46   67.53
  -1   1  -5  927.40   66.55
  -1   1  -5  992.80   69.94
  -1   1  -5  836.79   59.32
  -1   1  -5  863.48   61.69
   1  -1   6   43.57    2.65
   1  -1   6   37.83    2.00
   1  -1   6   39.96    2.13
   1  -1   6   33.06    1.60
  -1   1  -6   39.46    1.85
  -1   1  -6   38.37    2.07
  -1   1  -6   36.74    2.02
  -1   1  -6   31.65    1.55
   1  -1   7  891.93   62.67
   1  -1   7  710.00   49.11
   1  -1   7  785.03   55.30
  -1   1  -7  771.42   54.06
  -1   1  -7  797.96   56.38
  -1   1  -7  766.07   54.53
  -1   1  -7  806.72   55.62
  -1   1  -7  630.82   43.83
   1  -1   8   91.94    5.03
   1  -1   8  110.23    6.93
   1  -1   8   98.83    5.78
  -1   1  -8   98.20    5.62
  -1   1  -8   96.59    5.54
  -1   1  -8   95.11    5.78
  -1   1  -8   95.72    4.91
   1  -1   9  254.07   15.54
   1  -1   9  216.33   12.52
   1  -1   9  231.44   14.19
  -1   1  -9  170.60   10.63
  -1   1  -9  235.28   14.31
  -1   1  -9  229.66   14.51
   1  -1  10   77.42    4.62
   1  -1  10   66.40    3.47
   1  -1  10   85.87    5.64
  -1   1 -10   57.10    3.40
  -1   1 -10   72.68    4.66
  -1   1 -10   75.60    4.42
  -1   1 -11   24.87    1.76
  -1   1 -11   25.18    2.79
  -1   1 -11   25.93    1.60
  -1   1 -12   15.12    1.58
  -1   1 -12   13.15    1.25
  -1   1 -13  154.74   10.71
  -1   1 -13  168.36   10.73
  -1   1 -14   53.29    4.67
  -1   1 -14   56.20    5.51
  -1   1 -15  223.33   15.85
  -1   1 -15  242.33   16.16
  -1   1 -16    7.24    1.56
  -1   1 -16    6.96    1.27
   1  -1  17   51.45    3.67
  -1   1 -17   46.77    3.95
   1  -1  18    4.75    1.73
  -1   1 -18    4.63    1.24
   1  -1  19   33.77    3.22
  -1   1 -19   30.06    2.59
   1  -1  20   33.42    2.23
  -1   1 -20   32.27    2.51
   1   0 -20   67.77    4.64
  -1   0  20   78.00    5.00
   1   0 -19   60.29    4.42
   1   0 -19   68.47    4.66
   1   0 -18   60.31    4.56
   1   0 -18   65.05    4.55
   1   0 -17   41.37    3.11
   1   0 -17   37.20    3.18
   1   0 -16   67.46    4.63
   1   0 -16   60.36    4.57
   1   0 -15   38.40    2.80
   1   0 -15   36.21    3.88
   1   0 -14   43.68    3.38
   1   0 -14   45.68    3.14
   1   0 -13  124.74    8.33
   1   0 -13  133.35    8.31
   1   0 -12    9.04    0.97
   1   0 -12    4.71    0.98
  -1   0  12    6.24    0.47
   1   0 -11   28.19    1.58
   1   0 -11   30.82    2.06
   1   0 -11   29.26    2.13
  -1   0  11   28.25    1.56
  -1   0  11   35.14    2.31
  -1   0  11   30.43    2.08
   1   0 -10  311.79   19.78
   1   0 -10  340.17   21.74
   1   0 -10  326.44   21.51
  -1   0  10  299.94   18.99
  -1   0  10  370.18   23.74
  -1   0  10  335.20   20.97
  -1   0  10  334.64   21.72
   1   0  -9    1.91    0.59
   1   0  -9    1.74    0.30
  -1   0   9    1.84    0.54
  -1   0   9    1.65    0.33
  -1   0   9    1.79    0.30
  -1   0   9    2.28    0.56
   1   0  -8   46.60    2.48
   1   0  -8   51.59    2.95
   1   0  -8   53.75    3.23
  -1   0   8   55.00    2.90
  -1   0   8   49.23    2.90
  -1   0   8   56.25    3.21
  -1   0   8   46.68    2.50
   1   0  -7  540.58   36.14
   1   0  -7  577.73   38.15
   1   0  -7  550.42   36.43
   1   0  -7  564.74   38.17
  -1   0   7  590.11   39.29
  -1   0   7  527.17   35.52
  -1   0   7  509.34   33.70
   1   0  -6  122.22    6.85
   1   0  -6  119.76    6.42
   1   0  -6  130.28    7.24
   1   0  -6  120.79    6.99
  -1   0   6  112.35    6.05
  -1   0   6  113.13    6.33
  -1   0   6  124.06    6.81
   1   0  -5 1103.08   80.94
   1   0  -5 1159.35   86.42
   1   0  -5 1144.20   84.41
   1   0  -5 1127.00   83.27
  -1   0   5 1097.47   81.24
  -1   0   5 1095.63   80.45
  -1   0   5 1125.91   83.03
   1   0  -4  787.95   54.97
   1   0  -4  737.10   50.48
   1   0  -4  778.00   53.93
   1   0  -4  789.54   54.43
  -1   0   4  759.09   52.40
  -1   0   4  754.88   52.11
  -1   0   4  762.86   52.75
   1   0  -3 2174.03  181.78
   1   0  -3 2684.05  224.90
   1   0  -3 2401.32  200.66
   1   0  -3 2450.29  204.85
  -1   0   3 2566.20  214.71
  -1   0   3 2752.92  230.51
  -1   0   3 2212.82  184.94
  -1   0   3 2194.73  183.33
   1   0  -2   43.54    2.03
   1   0  -2   36.83    1.67
   1   0  -2   39.07    1.77
   1   0  -2   37.51    1.74
  -1   0   2   40.98    1.87
  -1   0   2   42.70    2.03
  -1   0   2   40.81    1.90
  -1   0   2   46.92    1.97
   1   0  -1  919.81   62.62
   1   0  -1  730.26   49.57
   1   0  -1  850.61   57.88
   1   0  -1  604.30   40.99
   1   0  -1  909.87   61.92
  -1   0   1  819.37   55.75
  -1   0   1  932.11   63.45
  -1   0   1  959.35   65.35
  -1   0   1  859.63   58.43
   1   0   0   36.63    1.59
   1   0   0   30.40    1.32
   1   0   0   27.73    1.23
   1   0   0   31.58    1.40
   1   0   0   35.82    1.59
  -1   0   0   32.14    1.36
  -1   0   0   36.61    1.61
  -1   0   0   33.73    1.42
  -1   0   0   29.48    1.44
  -1   0   0   31.35    1.35
   1   0   1  531.31   33.42
   1   0   1  612.45   38.60
   1   0   1  592.99   37.37
   1   0   1  525.05   32.96
   1   0   1  456.47   28.23
   1   0   1  427.13   26.76
  -1   0  -1  529.60   33.27
  -1   0  -1  466.09   29.55
  -1   0  -1  427.49   26.81
   1   0   2  281.96   16.33
   1   0   2  290.75   16.63
   1   0   2  239.13   13.73
   1   0   2  303.28   17.46
   1   0   2  237.24   13.26
  -1   0  -2  283.36   16.40
  -1   0  -2  268.09   15.35
  -1   0  -2  228.03   13.08
  -1   0  -2  283.67   16.30
   1   0   3  609.75   40.07
   1   0   3  802.76   53.39
   1   0   3  632.46   42.47
   1   0   3  739.63   49.66
  -1   0  -3  695.02   46.90
  -1   0  -3  642.96   42.91
  -1   0  -3  567.58   38.08
  -1   0  -3  705.87   47.26
   1   0   4 1481.25  112.56
   1   0   4 1705.68  128.57
   1   0   4 1220.81   91.77
   1   0   4 1254.90   95.50
  -1   0  -4 1289.49   97.84
  -1   0  -4 1185.87   90.03
  -1   0  -4 1456.91  110.57
  -1   0  -4 1439.14  109.82
   1   0   5 1626.63  129.76
   1   0   5 2174.41  172.09
   1   0   5 1613.76  127.18
   1   0   5 1925.00  153.53
  -1   0  -5 1555.29  123.38
  -1   0  -5 1633.07  130.66
  -1   0  -5 1812.99  145.43
  -1   0  -5 1828.09  146.08
   1   0   6  139.55    7.65
   1   0   6  147.47    8.29
   1   0   6  130.82    7.37
   1   0   6  127.12    6.71
  -1   0  -6  154.81    8.84
  -1   0  -6  132.95    7.45
  -1   0  -6  149.15    7.91
  -1   0  -6  144.67    8.05
  -1   0  -6  113.79    6.14
   1   0   7    9.25    0.81
  -1   0  -7   10.04    0.70
  -1   0  -7   10.39    0.83
  -1   0  -7   10.34    0.95
  -1   0  -7    8.25    0.45
  -1   0  -7   11.81    0.57
   1   0   8    1.19    0.50
   1   0   8    1.04    0.51
  -1   0  -8    2.67    0.50
  -1   0  -8    2.15    0.62
  -1   0  -8    2.66    0.26
   1   0   9  396.81   26.27
   1   0   9  369.63   23.15
   1   0   9  439.31   28.91
  -1   0  -9  385.52   25.13
  -1   0  -9  418.46   28.80
  -1   0  -9  376.75   24.97
   1   0  10   18.10    1.41
   1   0  10   21.11    1.54
  -1   0 -10   19.11    1.63
  -1   0 -10   18.24    1.34
  -1   0 -10   15.19    0.97
   1   0  11   47.82    2.78
  -1   0 -11   59.64    4.86
  -1   0 -11   58.69    4.29
  -1   0 -12   25.43    2.25
  -1   0 -12   25.22    1.95
  -1   0 -13   14.60    1.53
  -1   0 -13   14.17    1.79
  -1   0 -14  167.48   10.98
  -1   0 -14  153.43   10.77
  -1   0 -15    0.43    0.85
  -1   0 -15    0.23    0.72
  -1   0 -16  243.42   17.49
  -1   0 -16  261.78   19.22
  -1   0 -17   11.17    2.73
  -1   0 -17   12.17    1.58
   1   0  18   65.95    4.50
  -1   0 -18   59.33    4.52
   1   0  19    2.10    0.76
  -1   0 -19    0.30    0.86
   1   0  20  141.86    9.59
  -1   0 -20  129.07    8.35
   1   1 -20    0.65    0.73
  -1  -1  20    1.48    0.57
   1   1 -19    2.92    1.07
   1   1 -19    3.68    0.88
   1   1 -18  111.29    7.32
   1   1 -18  106.00    7.61
   1   1 -17   45.50    3.25
   1   1 -17   41.97    3.47
   1   1 -16   70.87    5.22
   1   1 -16   78.06    5.98
   1   1 -15   29.75    2.27
   1   1 -15   28.41    2.59
   1   1 -14  337.21   23.82
   1   1 -14  365.81   24.57
   1   1 -13    1.87    0.55
   1   1 -13    0.27    0.25
   1   1 -13    0.51    0.65
  -1  -1  13    0.44    0.21
   1   1 -12  440.34   29.87
   1   1 -12  358.22   23.90
   1   1 -12  386.74   26.60
  -1  -1  12  379.19   24.68
   1   1 -11  521.20   35.21
   1   1 -11  441.25   30.04
   1   1 -11  467.00   33.48
  -1  -1  11  451.15   30.11
  -1  -1  11  532.89   36.25
  -1  -1  11  484.15   33.06
   1   1 -10   58.38    3.27
   1   1 -10   58.33    3.44
   1   1 -10   54.85    3.51
  -1  -1  10   63.02    3.79
  -1  -1  10   53.87    2.94
  -1  -1  10   49.60    2.85
  -1  -1  10   59.28    3.53
   1   1  -9  489.66   33.98
   1   1  -9  650.41   44.52
   1   1  -9  611.19   42.66
  -1  -1   9  599.06   41.19
  -1  -1   9  676.92   47.33
  -1  -1   9  622.41   42.14
  -1  -1   9  609.41   41.96
   1   1  -8  301.38   18.68
   1   1  -8  298.92   18.95
   1   1  -8  296.80   18.36
  -1  -1   8  283.24   17.55
  -1  -1   8  295.51   18.09
  -1  -1   8  326.68   20.28
  -1  -1   8  298.78   18.70
   1   1  -7  792.64   56.06
   1   1  -7  780.22   55.00
   1   1  -7  822.01   58.53
  -1  -1   7  807.14   56.41
  -1  -1   7  822.68   58.16
  -1  -1   7  756.60   53.55
  -1  -1   7  788.76   55.89
   1   1  -6 3388.80  306.00
   1   1  -6 3433.61  309.63
   1   1  -6 3629.16  328.34
  -1  -1   6 3475.38  313.84
  -1  -1   6 3314.27  299.75
  -1  -1   6 3502.82  317.55
  -1  -1   6 3295.92  297.12
   1   1  -5  221.67   12.72
   1   1  -5  212.62   12.39
   1   1  -5  205.63   11.82
  -1  -1   5  206.81   12.29
  -1  -1   5  209.00   12.05
  -1  -1   5  205.28   11.83
  -1  -1   5  221.08   12.58
   1   1  -4 2751.24  235.62
   1   1  -4 2614.64  223.95
   1   1  -4 2706.99  231.99
  -1  -1   4 2762.46  236.80
  -1  -1   4 2632.06  225.51
  -1  -1   4 2575.15  220.70
  -1  -1   4 2731.68  234.07
  -1  -1   4 2608.50  223.41
   1   1  -3 2289.00  189.32
   1   1  -3 2375.78  196.44
   1   1  -3 2401.32  198.41
  -1  -1   3 2910.50  240.55
  -1  -1   3 2282.86  188.70
  -1  -1   3 2642.24  218.84
  -1  -1   3 2418.01  199.95
  -1  -1   3 2293.71  189.64
  -1  -1   3 1646.34  135.28
   1   1  -2  603.70   38.85
   1   1  -2  572.96   37.13
   1   1  -2  554.14   35.86
   1   1  -2  602.99   38.69
  -1  -1   2  592.06   38.43
  -1  -1   2  611.76   39.20
  -1  -1   2  495.31   32.36
  -1  -1   2  555.25   36.15
  -1  -1   2  589.50   38.10
  -1  -1   2  630.49   40.59
   1   1  -1  442.62   27.50
   1   1  -1  530.81   32.61
   1   1  -1  474.29   29.49
   1   1  -1  455.45   28.33
  -1  -1   1  461.62   28.62
  -1  -1   1  388.82   24.12
  -1  -1   1  503.28   30.93
  -1  -1   1  489.30   30.49
  -1  -1   1  509.32   31.47
  -1  -1   1  433.50   26.81
   1   1   0 2118.01  173.98
   1   1   0 2409.12  197.90
   1   1   0 2126.90  174.15
   1   1   0 2219.60  182.26
  -1  -1   0 2203.79  180.96
  -1  -1   0 2303.97  189.24
  -1  -1   0 2173.07  178.49
   1   1   1  136.44    7.10
   1   1   1  142.58    7.39
   1   1   1  115.44    5.68
   1   1   1  143.54    7.55
   1   1   1  111.54    5.73
  -1  -1  -1  121.94    6.25
  -1  -1  -1  139.46    7.28
  -1  -1  -1  156.51    7.72
  -1  -1  -1  147.19    7.61
  -1  -1  -1  150.53    7.92
   1   1   2 2930.58  242.53
   1   1   2 2415.24  199.39
   1   1   2 1899.71  157.12
   1   1   2 2412.44  199.46
  -1  -1  -2 2299.60  190.11
  -1  -1  -2 2862.95  236.92
  -1  -1  -2 1846.35  152.65
   1   1   3   66.36    3.46
   1   1   3   79.99    4.03
   1   1   3   76.33    3.84
   1   1   3   73.55    3.48
   1   1   3   83.05    4.40
  -1  -1  -3   74.85    3.81
  -1  -1  -3   76.50    4.11
  -1  -1  -3   68.61    3.28
  -1  -1  -3   68.94    3.53
   1   1   4 2038.53  168.98
   1   1   4 2198.53  180.54
   1   1   4 2477.53  205.42
   1   1   4 3087.31  254.90
   1   1   4 2524.49  208.16
  -1  -1  -4 2429.69  201.89
  -1  -1  -4 2020.67  167.18
  -1  -1  -4 1734.25  142.24
  -1  -1  -4 2123.69  175.96
   1   1   5  212.16   12.30
   1   1   5  203.61   11.70
   1   1   5  177.17    9.69
   1   1   5  194.74   10.70
   1   1   5  164.70    9.50
  -1  -1  -5  169.42    9.51
  -1  -1  -5  193.53   10.87
  -1  -1  -5  211.29   12.27
  -1  -1  -5  171.42    9.81
   1   1   6  130.59    7.12
   1   1   6  188.15   10.20
   1   1   6  133.90    7.60
   1   1   6  144.89    8.27
   1   1   6  139.66    7.50
   1   1   6  130.23    6.83
  -1  -1  -6  138.05    7.64
  -1  -1  -6  124.00    6.78
  -1  -1  -6  152.08    8.81
  -1  -1  -6  134.32    7.58
   1   1   7 1405.99  105.05
   1   1   7 1152.53   88.39
   1   1   7 1347.94  102.44
   1   1   7 1177.76   88.13
   1   1   7 1136.91   84.48
  -1  -1  -7 1068.12   80.50
  -1  -1  -7 1316.85  100.67
  -1  -1  -7 1170.09   88.45
   1   1   8   64.75    3.52
   1   1   8   64.86    3.20
   1   1   8   66.35    3.93
   1   1   8   85.13    4.87
  -1  -1  -8   61.58    3.27
  -1  -1  -8   74.93    5.19
  -1  -1  -8   68.02    3.92
   1   1   9    2.33    0.59
   1   1   9    2.16    0.29
   1   1   9    5.81    1.17
  -1  -1  -9    2.56    0.72
  -1  -1  -9    4.74    0.61
   1   1  10  127.61    7.64
   1   1  10   93.08    5.35
   1   1  10  109.95    6.72
  -1  -1 -10  112.46    6.69
  -1  -1 -10  114.77    7.25
  -1  -1 -11  522.46   37.02
  -1  -1 -11  507.81   35.12
  -1  -1 -12  263.44   17.93
  -1  -1 -12  271.09   17.70
  -1  -1 -13  107.51    7.45
  -1  -1 -13  116.32    8.35
  -1  -1 -14  473.10   33.41
  -1  -1 -14  440.92   32.22
  -1  -1 -15  159.20   11.43
  -1  -1 -15  179.89   11.97
  -1  -1 -16  601.05   47.70
  -1  -1 -16  655.62   48.13
  -1  -1 -17    6.00    1.23
  -1  -1 -17    5.30    1.31
   1   1  18   70.94    4.88
  -1  -1 -18   62.18    4.68
   1   1  19    1.51    0.77
  -1  -1 -19    1.29    0.81
   1   2 -20    4.53    1.12
  -1  -2  20    4.38    0.71
   1   2 -19    3.50    2.00
  -1  -2  19    4.38    0.87
   1   2 -18   43.28    4.83
   1   2 -18   44.69    3.09
   1   2 -17    1.41    0.65
   1   2 -17    1.33    1.00
   1   2 -16    7.98    1.05
   1   2 -16    8.95    1.56
   1   2 -15  103.93    6.57
   1   2 -15  102.88    7.23
   1   2 -14  206.18   14.03
   1   2 -14  176.53   11.55
   1   2 -14  220.02   13.84
   1   2 -13  167.54   10.25
   1   2 -13  158.07   10.48
   1   2 -13  135.66    8.49
  -1  -2  13  149.42    8.84
   1   2 -12  420.73   27.91
   1   2 -12  371.53   25.00
   1   2 -12  382.53   26.32
  -1  -2  12  374.01   24.50
   1   2 -11  795.92   56.80
   1   2 -11  602.44   43.95
  -1  -2  11  718.76   51.02
  -1  -2  11  840.92   60.44
  -1  -2  11  760.32   54.67
   1   2 -10 1473.34  118.87
   1   2 -10 1583.93  126.11
   1   2 -10 1427.71  115.10
  -1  -2  10 1450.70  116.76
  -1  -2  10 1528.80  122.56
  -1  -2  10 1662.32  133.11
  -1  -2  10 1475.66  117.19
   1   2  -9  484.83   32.99
   1   2  -9  501.70   33.42
   1   2  -9  478.18   32.10
  -1  -2   9  461.09   30.51
  -1  -2   9  482.30   32.96
  -1  -2   9  473.35   32.36
  -1  -2   9  510.72   34.37
   1   2  -8  736.88   52.58
   1   2  -8  762.22   53.35
   1   2  -8  725.79   51.23
  -1  -2   8  725.77   51.37
  -1  -2   8  724.66   50.60
  -1  -2   8  771.68   54.45
  -1  -2   8  727.96   51.54
   1   2  -7 1409.74  109.40
   1   2  -7 1403.39  108.31
   1   2  -7 1423.00  110.77
  -1  -2   7 1388.96  107.13
  -1  -2   7 1438.62  111.62
  -1  -2   7 1409.06  109.48
  -1  -2   7 1343.63  104.53
   1   2  -6  595.62   39.96
   1   2  -6  627.08   42.29
   1   2  -6  587.65   38.26
   1   2  -6  586.16   37.96
   1   2  -6  623.18   42.78
  -1  -2   6  609.07   41.17
  -1  -2   6  641.82   43.24
  -1  -2   6  620.07   41.53
  -1  -2   6  638.91   43.03
   1   2  -5  102.08    5.39
   1   2  -5  124.69    6.65
   1   2  -5  117.78    5.78
   1   2  -5  106.10    5.78
  -1  -2   5  103.38    5.61
  -1  -2   5   96.02    5.28
  -1  -2   5  105.22    5.60
  -1  -2   5   96.83    5.18
   1   2  -4  781.00   52.82
   1   2  -4  751.57   51.66
   1   2  -4  724.22   49.79
   1   2  -4  801.16   54.58
  -1  -2   4  763.21   52.10
  -1  -2   4  803.77   55.54
  -1  -2   4  737.66   50.79
  -1  -2   4  740.34   50.01
  -1  -2   4  732.66   50.16
  -1  -2   4  624.99   43.12
   1   2  -3 1255.90   91.74
   1   2  -3 1235.58   90.20
   1   2  -3 1114.49   82.18
   1   2  -3 1130.93   83.42
  -1  -2   3 1275.64   93.06
  -1  -2   3 1027.05   75.79
  -1  -2   3 1104.75   81.23
  -1  -2   3 1103.16   81.55
  -1  -2   3 1145.10   84.43
  -1  -2   3 1227.43   89.75
   1   2  -2  292.84   17.09
   1   2  -2  265.33   15.52
   1   2  -2  311.80   17.80
   1   2  -2  297.26   17.18
   1   2  -2  236.87   13.85
   1   2  -2  287.25   16.74
  -1  -2   2  297.54   16.91
  -1  -2   2  304.44   17.56
  -1  -2   2  244.89   14.25
  -1  -2   2  274.62   16.13
   1   2  -1  196.16   10.17
   1   2  -1  183.99   10.01
   1   2  -1  144.84    7.99
   1   2  -1  182.25    9.91
   1   2  -1  167.06    9.17
  -1  -2   1  184.03   10.04
  -1  -2   1  180.67    9.84
  -1  -2   1  140.82    7.64
  -1  -2   1  186.51   10.13
  -1  -2   1  192.56   10.04
   1   2   0   66.79    3.09
   1   2   0   61.80    3.14
   1   2   0   59.21    3.20
   1   2   0   76.32    3.43
   1   2   0   62.08    3.15
  -1  -2   0   51.42    2.47
  -1  -2   0   65.44    3.37
  -1  -2   0   60.67    3.24
  -1  -2   0   60.30    3.01
   1   2   1  786.89   54.21
   1   2   1  829.15   58.02
   1   2   1  738.73   51.10
   1   2   1  864.66   61.13
   1   2   1  976.58   67.55
  -1  -2  -1  826.16   57.02
  -1  -2  -1  834.71   58.32
  -1  -2  -1  959.23   66.52
  -1  -2  -1  913.33   63.96
  -1  -2  -1  966.91   66.89
   1   2   2 2100.51  167.33
   1   2   2 1910.04  151.89
   1   2   2 1863.46  147.24
   1   2   2 1408.43  111.07
  -1  -2  -2 1567.71  124.28
  -1  -2  -2 1942.91  154.40
  -1  -2  -2 1941.60  153.41
  -1  -2  -2 2165.86  172.48
  -1  -2  -2 1700.15  134.18
   1   2   3  100.57    5.43
   1   2   3  124.76    6.31
   1   2   3  124.59    6.65
   1   2   3  132.94    7.32
   1   2   3  133.15    6.88
  -1  -2  -3  113.30    6.12
  -1  -2  -3  103.40    5.52
  -1  -2  -3  130.74    6.66
  -1  -2  -3  132.27    7.29
   1   2   4  261.32   15.32
   1   2   4  245.19   13.93
   1   2   4  265.42   15.54
   1   2   4  260.23   14.98
   1   2   4  272.63   16.33
  -1  -2  -4  234.48   13.80
  -1  -2  -4  269.74   16.21
  -1  -2  -4  260.68   14.80
  -1  -2  -4  218.22   12.87
   1   2   5  592.43   38.58
   1   2   5  452.23   30.11
   1   2   5  553.01   35.92
   1   2   5  601.55   40.13
   1   2   5  621.56   40.89
  -1  -2  -5  622.27   41.62
  -1  -2  -5  521.86   34.51
  -1  -2  -5  548.18   35.47
  -1  -2  -5  503.05   33.32
   1   2   6  124.74    6.58
   1   2   6  132.86    7.60
   1   2   6  121.16    6.37
   1   2   6  175.24    9.81
   1   2   6  137.52    7.53
   1   2   6  108.97    6.58
  -1  -2  -6  126.66    6.55
  -1  -2  -6  140.37    8.15
  -1  -2  -6  121.61    6.84
  -1  -2  -6  113.18    6.21
   1   2   7  462.31   29.58
   1   2   7  433.75   27.82
   1   2   7  522.95   34.92
   1   2   7  491.65   32.31
   1   2   7  559.96   38.06
  -1  -2  -7  467.38   30.78
  -1  -2  -7  544.04   36.57
  -1  -2  -7  423.97   27.86
   1   2   8  708.38   48.36
   1   2   8  766.19   54.64
   1   2   8  651.46   43.86
   1   2   8  674.31   46.32
   1   2   8  614.24   41.67
  -1  -2  -8  664.47   46.44
  -1  -2  -8  578.09   40.03
  -1  -2  -8  741.10   52.51
   1   2   9    7.46    0.83
  -1  -2  -9    2.19    0.74
  -1  -2  -9    1.08    0.58
   1   2  10   45.17    2.99
   1   2  10   55.97    3.58
  -1  -2 -10   45.01    2.86
  -1  -2 -10   47.97    4.11
  -1  -2 -11   68.38    4.33
  -1  -2 -11   68.60    4.68
  -1  -2 -12    1.43    0.79
  -1  -2 -12    0.81    0.64
  -1  -2 -13   28.15    2.58
  -1  -2 -13   29.31    2.34
  -1  -2 -14   69.17    5.28
  -1  -2 -14   76.39    5.32
  -1  -2 -15    1.29    0.91
  -1  -2 -15    1.20    1.03
  -1  -2 -16   31.17    2.68
  -1  -2 -16   27.92    3.91
  -1  -2 -17   41.54    3.43
  -1  -2 -17   45.47    3.45
   1   2  18  189.01   12.44
  -1  -2 -18  155.66   10.79
   1   2  19    9.05    1.19
  -1  -2 -19    8.19    1.16
   1   3 -20   48.98    3.59
  -1  -3  20   44.23    2.63
   1   3 -19    2.89    1.11
  -1  -3  19    2.85    0.92
   1   3 -18   30.20    2.07
   1   3 -18   30.64    2.83
   1   3 -17   11.46    1.13
   1   3 -17   12.25    1.78
   1   3 -16    7.40    1.46
   1   3 -16    7.23    1.39
   1   3 -15   11.21    1.04
   1   3 -15   10.24    0.93
   1   3 -15   11.48    1.59
   1   3 -14   84.04    5.93
   1   3 -14   88.12    5.36
   1   3 -14   77.55    4.97
  -1  -3  14   83.42    5.18
   1   3 -13   11.36    1.02
   1   3 -13   10.83    1.01
   1   3 -13   10.35    1.43
  -1  -3  13   10.84    0.81
   1   3 -12  160.13   11.42
   1   3 -12  159.06    9.67
   1   3 -12  154.06    9.67
  -1  -3  12  154.98    9.28
   1   3 -11   72.68    4.71
   1   3 -11   68.88    4.05
   1   3 -11   68.39    4.20
  -1  -3  11   65.99    3.96
  -1  -3  11   63.38    4.01
   1   3 -10   62.58    3.82
   1   3 -10   63.05    4.13
   1   3 -10   64.90    4.09
  -1  -3  10   62.73    3.56
  -1  -3  10   65.15    3.95
  -1  -3  10   63.06    3.66
  -1  -3  10   73.20    4.47
   1   3  -9   33.87    2.35
   1   3  -9   32.43    2.12
   1   3  -9   33.68    1.97
  -1  -3   9   41.56    2.57
  -1  -3   9   33.96    2.20
  -1  -3   9   31.75    2.29
  -1  -3   9   36.26    2.09
   1   3  -8  460.15   30.70
   1   3  -8  482.30   31.58
   1   3  -8  459.93   31.00
  -1  -3   8  470.89   31.44
  -1  -3   8  462.76   30.94
  -1  -3   8  487.70   32.42
  -1  -3   8  473.33   31.06
   1   3  -7   27.21    1.21
   1   3  -7   28.28    1.53
   1   3  -7   29.16    1.31
   1   3  -7   29.03    2.34
  -1  -3   7   31.41    1.92
  -1  -3   7   31.09    1.74
  -1  -3   7   32.98    1.74
  -1  -3   7   30.32    2.23
   1   3  -6   91.58    5.16
   1   3  -6  108.88    5.40
   1   3  -6   87.19    4.62
   1   3  -6   85.84    4.83
  -1  -3   6   89.53    4.88
  -1  -3   6   89.56    4.97
  -1  -3   6   90.21    4.81
  -1  -3   6  100.46    5.58
   1   3  -5  592.50   38.86
   1   3  -5  580.19   38.22
   1   3  -5  573.15   38.33
   1   3  -5  592.55   40.09
  -1  -3   5  518.28   35.07
  -1  -3   5  584.21   39.12
  -1  -3   5  573.40   38.08
  -1  -3   5  583.24   38.06
  -1  -3   5  594.89   39.67
  -1  -3   5  606.08   40.25
   1   3  -4  332.32   20.34
   1   3  -4  343.99   20.65
   1   3  -4  329.90   20.20
   1   3  -4  330.01   19.67
   1   3  -4  357.55   22.24
   1   3  -4  289.29   17.76
  -1  -3   4  341.88   20.99
  -1  -3   4  320.96   19.54
  -1  -3   4  337.26   20.17
  -1  -3   4  344.53   20.60
   1   3  -3    3.93    0.45
   1   3  -3    5.22    0.82
   1   3  -3    6.20    0.55
   1   3  -3    4.39    0.38
  -1  -3   3    6.50    0.89
  -1  -3   3    5.96    0.63
  -1  -3   3    5.06    0.28
  -1  -3   3    6.20    0.49
   1   3  -2 4020.19  369.58
   1   3  -2 3968.58  364.74
   1   3  -2 3971.27  365.40
   1   3  -2 3400.86  312.62
   1   3  -2 4200.57  385.92
  -1  -3   2 4198.55  385.94
  -1  -3   2 4145.90  381.87
  -1  -3   2 3423.24  314.84
   1   3  -1 2708.30  240.03
   1   3  -1 3719.18  330.01
   1   3  -1 3544.37  313.97
   1   3  -1 3121.30  276.73
  -1  -3   1 3524.57  312.23
  -1  -3   1 3421.09  303.34
  -1  -3   1 3347.48  296.17
  -1  -3   1 2745.17  243.22
   1   3   0  541.73   35.90
   1   3   0  585.39   38.87
   1   3   0  595.02   39.68
   1   3   0  617.69   41.25
   1   3   0  643.17   41.32
   1   3   0  661.87   42.52
  -1  -3   0  601.13   40.04
  -1  -3   0  565.68   37.39
  -1  -3   0  608.98   40.45
  -1  -3   0  638.76   42.17
   1   3   1 2330.09  203.76
   1   3   1 2918.66  254.61
   1   3   1 4134.98  361.52
   1   3   1 2647.41  231.30
   1   3   1 3713.61  324.47
  -1  -3  -1 3680.36  321.64
  -1  -3  -1 3461.72  301.62
  -1  -3  -1 3902.23  340.75
  -1  -3  -1 3525.09  307.76
  -1  -3  -1 2228.21  194.74
   1   3   2 1217.92   88.43
   1   3   2 1094.01   81.35
   1   3   2  985.88   72.50
   1   3   2 1135.24   84.17
   1   3   2 1095.64   79.77
  -1  -3  -2 1191.28   88.11
  -1  -3  -2 1091.95   80.54
  -1  -3  -2 1032.19   75.34
  -1  -3  -2 1254.62   91.33
  -1  -3  -2 1234.45   90.58
   1   3   3 2220.39  185.44
   1   3   3 2464.07  207.54
   1   3   3 2332.85  194.55
   1   3   3 2604.30  219.91
   1   3   3 2091.71  176.11
  -1  -3  -3 2699.83  227.85
  -1  -3  -3 2247.53  188.97
  -1  -3  -3 2614.31  218.46
  -1  -3  -3 2275.82  191.47
   1   3   4  967.52   67.43
   1   3   4  991.30   71.65
   1   3   4  939.37   66.89
   1   3   4  691.38   49.23
   1   3   4  850.52   59.36
  -1  -3  -4  959.36   68.70
  -1  -3  -4  811.05   57.56
  -1  -3  -4  800.54   57.45
  -1  -3  -4  923.07   64.62
   1   3   5   35.07    1.62
   1   3   5   30.31    1.72
   1   3   5   35.52    1.76
   1   3   5   39.83    2.37
  -1  -3  -5   35.02    1.67
  -1  -3  -5   36.60    1.97
  -1  -3  -5   37.71    2.28
  -1  -3  -5   29.98    1.67
   1   3   6 1172.37   87.22
   1   3   6  912.90   66.04
   1   3   6 1186.39   87.40
   1   3   6 1077.06   78.10
   1   3   6 1077.44   77.92
  -1  -3  -6 1045.69   77.93
  -1  -3  -6 1049.26   76.01
  -1  -3  -6  856.29   63.91
  -1  -3  -6 1188.27   88.81
   1   3   7 1164.31   86.24
   1   3   7 1163.38   88.32
   1   3   7 1025.34   74.61
   1   3   7  881.69   64.12
   1   3   7 1047.04   76.19
  -1  -3  -7  902.76   67.37
  -1  -3  -7 1194.60   89.81
  -1  -3  -7 1008.73   73.09
  -1  -3  -7 1037.52   77.05
   1   3   8  354.40   23.79
   1   3   8  416.28   27.93
   1   3   8  404.77   26.44
  -1  -3  -8  423.74   27.93
  -1  -3  -8  301.90   19.54
  -1  -3  -8  379.10   24.47
   1   3   9   85.31    4.73
   1   3   9   86.23    6.32
   1   3   9   70.41    4.48
  -1  -3  -9   72.55    5.09
  -1  -3  -9   84.74    5.57
  -1  -3 -10  533.64   37.18
  -1  -3 -10  562.27   40.20
  -1  -3 -11  244.35   16.41
  -1  -3 -11  246.54   16.52
  -1  -3 -12   84.87    5.52
  -1  -3 -12   83.68    6.91
  -1  -3 -13   23.94    3.04
  -1  -3 -13   26.07    2.45
  -1  -3 -14   40.96    3.44
  -1  -3 -14   43.99    3.35
  -1  -3 -15    9.05    1.56
  -1  -3 -15   10.34    1.47
  -1  -3 -16   45.32    4.29
  -1  -3 -16   34.35    4.05
  -1  -3 -17    9.79    1.43
  -1  -3 -17   11.00    1.38
   1   3  18    3.18    0.88
  -1  -3 -18    3.19    0.88
   1   3  19    9.93    1.14
  -1  -3 -19    8.10    1.08
   1   4 -20    9.89    1.38
   1   4 -19   26.53    2.48
  -1  -4  19   22.67    1.73
   1   4 -18    5.77    2.17
  -1  -4  18    5.14    0.58
   1   4 -17   42.79    2.66
   1   4 -17   45.48    4.78
   1   4 -16    0.55    1.87
   1   4 -16    4.40    0.86
   1   4 -16    2.05    0.57
   1   4 -15    0.14    0.76
   1   4 -15    0.82    0.35
   1   4 -15    0.23    0.81
   1   4 -14   71.66    4.27
   1   4 -14   74.83    5.29
   1   4 -14   74.30    5.32
  -1  -4  14   70.35    4.17
   1   4 -13   11.30    1.50
   1   4 -13   11.58    1.79
   1   4 -13   11.98    0.93
  -1  -4  13   11.71    0.92
   1   4 -12   85.47    5.79
   1   4 -12   84.43    4.94
   1   4 -12   85.46    5.42
  -1  -4  12   85.79    5.04
   1   4 -11   22.06    1.71
   1   4 -11   28.10    2.12
   1   4 -11   20.45    1.30
  -1  -4  11   21.05    1.80
  -1  -4  11   20.39    1.31
   1   4 -10  100.97    6.47
   1   4 -10  103.07    6.35
   1   4 -10   99.70    5.70
  -1  -4  10  101.30    5.91
  -1  -4  10  106.40    6.50
  -1  -4  10  107.67    6.58
  -1  -4  10   96.33    5.59
   1   4  -9   13.29    0.85
   1   4  -9   10.50    1.10
  -1  -4   9   11.71    1.16
  -1  -4   9   11.82    0.98
  -1  -4   9   14.06    1.27
  -1  -4   9   11.76    1.04
   1   4  -8  440.12   28.85
   1   4  -8  446.34   29.86
   1   4  -8  455.84   30.67
  -1  -4   8  451.84   29.77
  -1  -4   8  465.16   32.02
  -1  -4   8  487.42   32.43
  -1  -4   8  436.15   28.68
   1   4  -7   21.04    1.97
   1   4  -7   21.37    1.35
   1   4  -7   21.53    1.56
   1   4  -7   24.35    1.21
  -1  -4   7   24.12    1.66
  -1  -4   7   20.40    1.72
  -1  -4   7   22.90    1.23
   1   4  -6  146.66    8.07
   1   4  -6  153.31    8.94
   1   4  -6  156.30    8.60
   1   4  -6  154.47    9.06
   1   4  -6  155.54    9.10
  -1  -4   6  148.45    9.05
  -1  -4   6  155.41    8.59
  -1  -4   6  157.98    9.27
  -1  -4   6  146.10    8.54
   1   4  -5  125.54    7.27
   1   4  -5  142.47    8.22
   1   4  -5  140.06    8.47
   1   4  -5  145.61    8.34
   1   4  -5  144.00    7.71
   1   4  -5  143.11    7.84
  -1  -4   5  148.91    8.03
  -1  -4   5  148.54    8.59
  -1  -4   5  145.80    8.28
  -1  -4   5  155.96    8.47
   1   4  -4    6.05    0.90
   1   4  -4    5.66    0.56
   1   4  -4    5.52    0.58
   1   4  -4    5.06    0.41
  -1  -4   4    8.05    0.61
  -1  -4   4    5.14    0.92
   1   4  -3  749.37   51.63
   1   4  -3  742.96   51.24
   1   4  -3  677.86   46.65
   1   4  -3  650.17   45.06
   1   4  -3  734.84   50.51
  -1  -4   3  758.04   52.39
  -1  -4   3  798.12   54.73
  -1  -4   3  725.92   48.40
  -1  -4   3  690.11   47.54
   1   4  -2  214.96   12.93
   1   4  -2  209.93   12.18
   1   4  -2  211.19   12.42
   1   4  -2  226.01   13.22
   1   4  -2  249.99   14.53
  -1  -4   2  200.56   11.73
  -1  -4   2  235.79   14.10
  -1  -4   2  232.56   13.61
   1   4  -1    2.91    0.44
   1   4  -1    2.89    0.45
   1   4  -1    3.46    0.34
  -1  -4   1    2.67    0.39
  -1  -4   1    2.59    0.35
  -1  -4   1    3.05    0.37
  -1  -4   1    2.65    0.42
   1   4   0  132.11    7.15
   1   4   0  143.78    8.10
   1   4   0  139.14    7.82
   1   4   0  128.29    7.20
  -1  -4   0  145.27    7.92
  -1  -4   0  143.82    8.05
  -1  -4   0  130.09    7.19
  -1  -4   0  144.82    8.02
   1   4   1  211.55   11.99
   1   4   1  219.61   12.99
   1   4   1  221.88   12.63
   1   4   1  227.82   13.50
   1   4   1  211.18   11.73
  -1  -4  -1  235.22   13.80
  -1  -4  -1  231.43   12.87
  -1  -4  -1  241.59   14.13
  -1  -4  -1  239.32   13.65
  -1  -4  -1  230.46   13.36
   1   4   2    0.92    0.18
   1   4   2    1.13    0.38
   1   4   2    1.11    0.13
   1   4   2    2.81    0.40
  -1  -4  -2    1.30    0.61
  -1  -4  -2    1.68    0.16
  -1  -4  -2    0.89    0.24
  -1  -4  -2    1.12    0.15
  -1  -4  -2    1.34    0.36
   1   4   3 1756.11  144.88
   1   4   3 1939.87  157.06
   1   4   3 2062.36  170.22
   1   4   3 2001.17  163.41
   1   4   3 2209.95  182.76
  -1  -4  -3 1917.51  157.53
  -1  -4  -3 2209.14  182.32
  -1  -4  -3 2337.38  189.81
  -1  -4  -3 1992.84  164.42
  -1  -4  -3 2115.50  173.44
   1   4   4    5.22    0.27
   1   4   4    5.65    0.43
   1   4   4    5.19    0.33
   1   4   4    5.92    0.74
  -1  -4  -4    5.06    0.39
  -1  -4  -4    6.01    0.73
  -1  -4  -4    5.18    0.57
   1   4   5 2008.25  163.29
   1   4   5 1807.76  144.45
   1   4   5 1442.42  113.20
   1   4   5 2084.20  169.73
   1   4   5 1668.04  130.97
  -1  -4  -5 1672.01  136.02
  -1  -4  -5 1951.59  156.65
  -1  -4  -5 1746.52  141.57
  -1  -4  -5 2098.17  170.46
   1   4   6  273.12   17.01
   1   4   6  212.41   13.01
   1   4   6  241.93   13.85
  -1  -4  -6  206.38   12.54
  -1  -4  -6  267.82   16.63
  -1  -4  -6  247.90   14.50
  -1  -4  -6  224.20   13.62
   1   4   7  379.19   25.14
   1   4   7  462.51   30.10
   1   4   7  455.34   30.17
  -1  -4  -7  405.53   26.58
  -1  -4  -7  420.72   26.32
  -1  -4  -7  469.89   31.25
  -1  -4  -7  339.20   22.35
   1   4   8 1826.06  148.62
   1   4   8 1812.35  145.89
   1   4   8 1506.52  123.35
  -1  -4  -8 1635.31  132.79
  -1  -4  -8 1817.66  148.36
  -1  -4  -8 1379.31  112.23
   1   4   9  154.53    9.59
   1   4   9  193.77   12.08
  -1  -4  -9  179.91   11.51
  -1  -4  -9  136.42    8.31
  -1  -4  -9  164.27    9.96
  -1  -4 -10  190.66   11.85
  -1  -4 -10  196.32   12.84
  -1  -4 -11   69.74    4.42
  -1  -4 -11   71.39    4.89
  -1  -4 -12  117.62    7.48
  -1  -4 -12  112.11    7.72
  -1  -4 -13  118.59    7.69
  -1  -4 -13  112.78    7.90
  -1  -4 -14   18.58    3.32
  -1  -4 -14   20.62    2.84
  -1  -4 -15    9.97    1.55
  -1  -4 -15   10.20    1.38
  -1  -4 -16    0.32    0.58
  -1  -4 -16    0.61    1.11
   1   4  17    5.30    0.92
  -1  -4 -17    2.83    0.90
   1   4  18    0.70    0.59
  -1  -4 -18    1.11    0.60
   1   4  19   14.69    1.28
  -1  -4 -19   12.37    1.16
   1   5 -20   19.74    1.91
   1   5 -19    9.10    1.42
   1   5 -18   76.22    5.62
   1   5 -17    5.40    1.20
  -1  -5  17    3.04    0.63
   1   5 -16   49.52    3.35
   1   5 -16   55.90    4.28
   1   5 -15    3.46    0.80
   1   5 -15    3.75    1.17
  -1  -5  15    3.76    0.54
   1   5 -14   40.31    3.27
   1   5 -14   41.31    2.94
  -1  -5  14   41.65    2.60
   1   5 -13   36.41    2.38
   1   5 -13   42.24    3.63
   1   5 -13   39.56    3.11
  -1  -5  13   41.24    2.60
   1   5 -12    4.13    0.88
   1   5 -12    4.22    0.43
   1   5 -12    5.32    1.03
  -1  -5  12    4.65    0.65
   1   5 -11   77.65    5.01
   1   5 -11   75.39    5.88
   1   5 -11   69.36    4.08
  -1  -5  11   74.13    4.44
  -1  -5  11   72.12    4.07
   1   5 -10    7.98    1.01
   1   5 -10    5.83    1.01
   1   5 -10    5.18    0.45
  -1  -5  10    4.93    0.46
  -1  -5  10    5.19    0.76
   1   5  -9   76.27    4.79
   1   5  -9   77.15    4.22
   1   5  -9   80.90    5.14
   1   5  -9   79.32    5.16
  -1  -5   9   81.89    5.18
  -1  -5   9   86.58    4.86
  -1  -5   9   80.16    4.80
   1   5  -8  350.03   22.96
   1   5  -8  361.74   23.97
   1   5  -8  352.51   24.26
   1   5  -8  368.69   23.46
  -1  -5   8  346.10   21.78
  -1  -5   8  370.19   23.97
  -1  -5   8  372.91   24.68
   1   5  -7  920.77   67.59
   1   5  -7  994.00   74.20
   1   5  -7 1021.96   76.44
   1   5  -7 1008.29   75.31
  -1  -5   7 1070.52   80.05
  -1  -5   7  993.64   72.65
  -1  -5   7 1006.29   74.72
   1   5  -6    1.33    0.23
   1   5  -6    1.63    0.56
  -1  -5   6    4.10    0.56
  -1  -5   6    1.27    0.16
  -1  -5   6    2.18    0.51
  -1  -5   6    1.20    0.57
   1   5  -5   97.90    5.30
   1   5  -5   92.38    5.33
   1   5  -5   93.25    5.34
   1   5  -5   94.88    5.99
  -1  -5   5   92.19    4.66
  -1  -5   5   99.18    5.36
  -1  -5   5   95.27    5.42
  -1  -5   5  102.54    5.91
   1   5  -4 1407.75  108.47
   1   5  -4 1384.39  106.16
   1   5  -4 1439.88  110.62
   1   5  -4 1442.10  110.45
  -1  -5   4  985.02   73.57
  -1  -5   4 1476.53  113.01
  -1  -5   4 1448.87  111.64
  -1  -5   4 1383.23  103.31
  -1  -5   4 1393.70  106.89
   1   5  -3 1323.35  102.11
   1   5  -3 1323.72  101.69
   1   5  -3 1308.26  100.85
   1   5  -3 1416.69  108.91
  -1  -5   3 1381.95  105.96
  -1  -5   3 1283.15   98.74
  -1  -5   3 1429.51  110.91
   1   5  -2  613.22   41.72
   1   5  -2  618.89   41.88
   1   5  -2  676.41   45.73
   1   5  -2  607.95   41.04
  -1  -5   2  638.98   43.41
  -1  -5   2  559.10   38.05
  -1  -5   2  640.14   43.36
   1   5  -1 2441.76  206.15
   1   5  -1 2345.83  200.15
   1   5  -1 2368.30  200.77
  -1  -5   1 2518.48  213.41
  -1  -5   1 2374.58  201.94
  -1  -5   1 2526.80  213.62
  -1  -5   1 2175.12  185.35
   1   5   0  331.38   20.48
   1   5   0  348.92   21.55
   1   5   0  345.09   21.85
  -1  -5   0  342.00   21.44
  -1  -5   0  377.17   23.69
  -1  -5   0  368.73   23.00
  -1  -5   0  366.73   22.74
   1   5   1   28.57    1.79
   1   5   1   35.76    1.51
   1   5   1   32.15    1.94
   1   5   1   32.40    1.67
   1   5   1   32.02    1.39
   1   5   1   27.14    1.34
  -1  -5  -1   28.05    1.47
  -1  -5  -1   28.76    1.69
  -1  -5  -1   31.83    1.87
  -1  -5  -1   34.48    2.10
   1   5   2  497.19   32.98
   1   5   2  417.51   26.74
   1   5   2  491.29   32.62
   1   5   2  495.52   32.04
   1   5   2  493.61   31.55
  -1  -5  -2  512.52   34.07
  -1  -5  -2  503.33   33.03
  -1  -5  -2  538.24   35.43
  -1  -5  -2  487.85   30.92
  -1  -5  -2  508.07   32.80
   1   5   3  409.90   26.27
   1   5   3  518.25   35.14
   1   5   3  485.57   31.50
   1   5   3  505.89   32.79
  -1  -5  -3  541.86   35.90
  -1  -5  -3  536.57   35.61
  -1  -5  -3  475.29   30.69
  -1  -5  -3  523.60   33.46
  -1  -5  -3  526.61   35.65
   1   5   4  637.65   44.32
   1   5   4  755.76   53.27
   1   5   4  642.66   44.33
   1   5   4  707.74   50.35
  -1  -5  -4  714.29   49.35
  -1  -5  -4  643.69   44.33
  -1  -5  -4  672.92   47.87
  -1  -5  -4  745.08   52.18
   1   5   5   27.56    1.37
   1   5   5   33.14    2.22
   1   5   5   29.49    1.63
   1   5   5   36.65    2.16
  -1  -5  -5   31.97    2.13
  -1  -5  -5   25.95    1.67
  -1  -5  -5   29.42    1.56
  -1  -5  -5   26.13    1.67
   1   5   6  407.97   26.63
   1   5   6  399.81   25.75
   1   5   6  344.35   22.10
   1   5   6  334.64   20.51
  -1  -5  -6  345.17   21.35
  -1  -5  -6  289.84   18.90
  -1  -5  -6  338.97   21.87
  -1  -5  -6  413.74   26.90
   1   5   7   27.00    1.71
   1   5   7   23.98    1.55
   1   5   7   28.46    2.09
  -1  -5  -7   30.33    2.19
   1   5   8  194.57   12.01
   1   5   8  173.07   10.39
  -1  -5  -8  143.79    8.76
  -1  -5  -8  182.54   11.47
  -1  -5  -8  142.55    8.66
   1   5   9   99.29    5.66
  -1  -5  -9   92.27    5.86
  -1  -5  -9   72.05    4.36
  -1  -5  -9   83.92    4.91
  -1  -5 -10  515.68   35.78
  -1  -5 -10  539.21   38.21
  -1  -5 -11  177.46   11.17
  -1  -5 -11  179.40   12.00
  -1  -5 -12  284.36   19.80
  -1  -5 -12  288.04   19.00
  -1  -5 -13  566.61   41.68
  -1  -5 -13  560.24   40.15
  -1  -5 -14   61.94    4.69
  -1  -5 -14   66.85    4.47
  -1  -5 -15  301.46   20.03
  -1  -5 -15  273.42   19.31
  -1  -5 -16    4.81    0.84
  -1  -5 -16    4.08    0.98
   1   5  17   14.69    1.36
  -1  -5 -17   13.14    1.36
   1   5  18    7.73    0.96
  -1  -5 -18    6.73    0.90
   1   6 -19   46.51    3.51
   1   6 -18   44.85    3.51
  -1  -6  18   39.02    2.62
   1   6 -17   53.16    3.42
  -1  -6  17   12.91    1.40
   1   6 -16   10.76    1.25
   1   6 -16   11.06    1.63
  -1  -6  16   11.14    0.93
   1   6 -15   50.13    3.92
   1   6 -15   48.62    3.54
  -1  -6  15   50.43    3.20
   1   6 -14    1.75    0.82
   1   6 -14    1.55    0.98
  -1  -6  14    2.36    0.56
   1   6 -13  246.75   17.17
   1   6 -13  249.91   18.11
  -1  -6  13  256.53   17.41
   1   6 -12    0.41    0.65
   1   6 -12    0.48    0.61
  -1  -6  12    0.24    0.43
   1   6 -11   22.41    2.03
   1   6 -11   21.80    1.93
  -1  -6  11   21.25    1.63
   1   6 -10   75.67    4.87
   1   6 -10   66.93    4.52
  -1  -6  10   64.39    4.03
   1   6  -9   19.89    2.58
   1   6  -9   22.57    1.89
  -1  -6   9   22.24    1.71
   1   6  -8  418.86   28.38
   1   6  -8  408.85   27.71
  -1  -6   8  400.57   26.84
  -1  -6   8  426.59   29.84
   1   6  -7  173.01   10.92
   1   6  -7  159.89    9.31
   1   6  -7  192.47   11.88
  -1  -6   7  177.32   10.53
  -1  -6   7  185.71   11.62
  -1  -6   7  172.83   10.69
  -1  -6   7  173.63   10.75
   1   6  -6  834.26   60.65
   1   6  -6  811.15   59.23
   1   6  -6  808.64   58.44
  -1  -6   6  852.25   61.95
  -1  -6   6  863.79   62.34
  -1  -6   6  872.28   63.67
  -1  -6   6  828.18   60.38
   1   6  -5  112.13    6.68
   1   6  -5  108.46    6.18
   1   6  -5  120.08    7.09
   1   6  -5  113.42    6.81
  -1  -6   5  112.49    6.71
  -1  -6   5  121.76    7.84
  -1  -6   5  122.12    6.88
   1   6  -4  281.26   17.52
   1   6  -4  272.31   16.91
   1   6  -4  268.78   16.68
   1   6  -4  284.22   17.72
  -1  -6   4  269.18   16.89
  -1  -6   4  285.43   17.56
  -1  -6   4  291.99   18.29
   1   6  -3   56.63    3.30
   1   6  -3   58.34    3.46
   1   6  -3   56.16    3.31
   1   6  -3   58.57    3.49
  -1  -6   3   58.31    3.44
  -1  -6   3   60.79    3.50
  -1  -6   3   55.18    3.35
   1   6  -2 2375.95  205.79
   1   6  -2 2424.44  208.52
   1   6  -2 2546.31  218.14
   1   6  -2 2739.08  235.65
  -1  -6   2 2509.17  215.86
  -1  -6   2 2516.09  217.27
  -1  -6   2 2349.95  203.34
   1   6  -1  259.01   16.05
   1   6  -1  259.56   15.72
   1   6  -1  250.55   15.45
  -1  -6   1  280.16   17.05
  -1  -6   1  248.25   15.29
  -1  -6   1  270.01   16.41
  -1  -6   1  266.50   16.41
   1   6   0  356.94   22.93
   1   6   0  372.44   23.37
   1   6   0  334.05   20.94
  -1  -6   0  374.72   23.96
  -1  -6   0  379.20   24.01
  -1  -6   0  373.73   23.51
  -1  -6   0  364.49   23.27
   1   6   1   82.07    4.81
   1   6   1   77.74    4.05
   1   6   1   79.88    4.62
  -1  -6  -1   90.35    5.26
  -1  -6  -1   84.78    5.12
  -1  -6  -1   85.39    4.89
  -1  -6  -1   83.96    4.45
   1   6   2 1268.60   92.94
   1   6   2 1146.25   85.31
   1   6   2 1144.41   86.81
   1   6   2  950.56   70.80
  -1  -6  -2 1174.96   85.69
  -1  -6  -2 1216.85   92.40
  -1  -6  -2 1122.39   83.13
  -1  -6  -2 1013.06   76.30
  -1  -6  -2 1221.41   91.62
   1   6   3  425.46   27.44
   1   6   3  531.05   35.10
   1   6   3  548.27   35.89
   1   6   3  541.83   37.54
  -1  -6  -3  548.59   37.85
  -1  -6  -3  498.81   32.39
  -1  -6  -3  579.61   38.98
  -1  -6  -3  539.10   34.70
  -1  -6  -3  531.41   35.98
   1   6   4  263.90   16.53
   1   6   4  256.19   15.14
   1   6   4  240.25   14.16
   1   6   4  252.31   15.76
  -1  -6  -4  249.59   15.62
  -1  -6  -4  259.92   16.03
  -1  -6  -4  252.76   15.20
  -1  -6  -4  202.18   11.94
   1   6   5  444.39   29.03
   1   6   5  478.20   31.51
   1   6   5  518.22   35.12
   1   6   5  489.19   33.02
  -1  -6  -5  456.06   30.88
  -1  -6  -5  474.14   31.27
  -1  -6  -5  453.35   29.62
  -1  -6  -5  499.94   34.40
   1   6   6   23.64    1.80
   1   6   6   24.42    1.67
   1   6   6   20.89    1.49
  -1  -6  -6   23.07    1.76
  -1  -6  -6   20.01    1.36
  -1  -6  -6   19.11    1.40
   1   6   7  288.50   18.67
   1   6   7  284.12   18.21
  -1  -6  -7  256.87   15.63
  -1  -6  -7  274.57   18.34
  -1  -6  -7  196.47   12.56
   1   6   8   12.81    1.01
  -1  -6  -8   10.24    0.88
  -1  -6  -8   12.85    1.34
  -1  -6  -8   13.30    0.92
   1   6   9   26.46    1.64
  -1  -6  -9   24.93    1.78
  -1  -6  -9   28.69    2.16
  -1  -6  -9   25.37    1.60
  -1  -6 -10  308.89   20.85
  -1  -6 -10  292.19   19.35
  -1  -6 -11    3.90    0.66
  -1  -6 -11    2.94    1.00
  -1  -6 -12  721.26   54.25
  -1  -6 -12  696.77   50.92
  -1  -6 -13   91.10    5.82
  -1  -6 -13   93.95    7.62
  -1  -6 -14  648.02   48.06
  -1  -6 -14  620.36   47.12
  -1  -6 -15    5.77    1.09
  -1  -6 -15    5.46    0.83
   1   6  16   77.22    4.86
  -1  -6 -16   68.18    4.72
   1   6  17   28.55    1.97
  -1  -6 -17   27.32    2.07
  -1  -6 -18  129.75    8.15
   1   7 -19    2.94    0.97
   1   7 -18   95.12    6.59
  -1  -7  18   87.67    5.66
   1   7 -17    0.89    0.82
  -1  -7  17    0.53    0.70
   1   7 -16   70.88    5.86
   1   7 -16   73.76    5.39
  -1  -7  16   71.46    4.56
   1   7 -15   22.67    3.18
   1   7 -15   21.44    2.25
  -1  -7  15   22.20    1.70
   1   7 -14    4.33    1.85
   1   7 -14    2.36    1.09
  -1  -7  14    3.53    0.73
   1   7 -13   75.16    5.42
   1   7 -13   76.31    5.47
  -1  -7  13   78.63    5.73
   1   7 -12   69.05    4.96
   1   7 -12   66.67    4.84
  -1  -7  12   66.16    4.42
   1   7 -11   78.98    5.43
   1   7 -11   75.01    5.26
  -1  -7  11   78.36    5.10
   1   7 -10    3.68    0.93
   1   7 -10    5.00    1.01
  -1  -7  10    3.53    1.34
   1   7  -9  254.55   16.74
   1   7  -9  252.42   16.67
  -1  -7   9  251.42   16.26
   1   7  -8  244.69   15.83
   1   7  -8  240.35   15.66
  -1  -7   8  242.18   15.59
   1   7  -7  411.50   28.75
   1   7  -7  440.31   29.85
   1   7  -7  397.95   26.36
  -1  -7   7  462.65   31.36
  -1  -7   7  425.94   28.69
  -1  -7   7  413.00   27.73
  -1  -7   7  419.32   27.38
   1   7  -6  134.81    8.53
   1   7  -6  153.15    9.05
   1   7  -6  161.42    9.93
   1   7  -6  163.78   10.17
  -1  -7   6  158.89    9.71
  -1  -7   6  176.15   11.75
  -1  -7   6  170.48   10.58
   1   7  -5   52.65    3.25
   1   7  -5   49.15    3.13
   1   7  -5   48.49    2.82
   1   7  -5   54.37    3.44
  -1  -7   5   50.82    3.28
  -1  -7   5   51.81    3.27
  -1  -7   5   51.86    3.02
   1   7  -4    2.72    1.04
   1   7  -4    2.62    0.62
   1   7  -4    2.70    0.53
   1   7  -4    3.27    0.75
  -1  -7   4    8.71    0.89
  -1  -7   4    9.40    1.23
  -1  -7   4    2.20    0.55
   1   7  -3   35.95    2.21
   1   7  -3   34.36    2.20
   1   7  -3   34.81    2.24
   1   7  -3   45.31    2.71
  -1  -7   3   41.78    2.59
  -1  -7   3   37.84    2.31
  -1  -7   3   39.24    2.41
   1   7  -2  168.41    9.95
   1   7  -2  170.20   10.10
   1   7  -2  164.93    9.98
   1   7  -2  161.19    9.49
  -1  -7   2  152.28    9.24
  -1  -7   2  177.40   10.61
  -1  -7   2  167.58    9.90
   1   7  -1  195.88   11.98
   1   7  -1  190.53   11.24
   1   7  -1  199.43   12.36
  -1  -7   1  186.11   11.39
  -1  -7   1  219.35   13.31
  -1  -7   1  200.50   11.92
   1   7   0  156.30    9.00
   1   7   0  175.22   10.21
   1   7   0  165.77   10.13
  -1  -7   0  162.71    9.81
  -1  -7   0  182.45   11.02
  -1  -7   0  176.62   10.38
  -1  -7   0  182.25   10.77
   1   7   1 1000.88   73.01
   1   7   1  796.23   58.17
   1   7   1  938.77   69.59
  -1  -7  -1  939.14   69.38
  -1  -7  -1 1014.62   74.96
  -1  -7  -1 1037.78   76.10
  -1  -7  -1  930.77   68.04
   1   7   2   32.28    1.79
   1   7   2   32.33    2.25
  -1  -7  -2   33.29    2.11
  -1  -7  -2   32.65    2.26
  -1  -7  -2   31.70    1.56
  -1  -7  -2   28.17    1.72
   1   7   3  708.30   51.62
   1   7   3  716.67   51.18
   1   7   3  694.18   48.32
  -1  -7  -3  654.29   46.51
  -1  -7  -3  736.33   52.12
  -1  -7  -3  733.97   52.55
   1   7   4  177.41   10.97
   1   7   4  187.64   11.70
   1   7   4  162.99    9.37
  -1  -7  -4  176.37   10.97
  -1  -7  -4  181.04   11.08
  -1  -7  -4  168.17    9.98
   1   7   5  508.76   33.97
   1   7   5  577.58   40.28
   1   7   5  600.29   42.13
  -1  -7  -5  549.87   37.31
  -1  -7  -5  552.86   38.57
  -1  -7  -5  581.52   40.40
   1   7   6   66.69    4.15
  -1  -7  -6   58.38    3.70
  -1  -7  -6   64.05    4.76
   1   7   7  984.95   74.84
  -1  -7  -7  873.72   66.30
  -1  -7  -7  997.31   75.39
  -1  -7  -8  100.30    6.11
  -1  -7  -8  105.37    5.94
  -1  -7  -8  113.12    7.03
  -1  -7  -9   99.15    5.96
  -1  -7  -9  110.46    7.67
  -1  -7  -9  106.83    6.13
  -1  -7 -10  106.51    6.29
  -1  -7 -10  114.33    8.12
  -1  -7 -11    1.91    0.42
  -1  -7 -11    2.46    1.38
  -1  -7 -12  429.18   29.69
  -1  -7 -12  456.56   32.07
  -1  -7 -13  133.86    8.37
  -1  -7 -13  136.07    9.06
  -1  -7 -14  159.09   10.64
   1   7  15   96.03    5.83
  -1  -7 -15   90.80    6.09
   1   7  16   83.40    4.99
  -1  -7 -16   81.20    5.27
  -1  -7 -17   98.35    6.13
   1   8 -18    9.59    1.35
  -1  -8  18    8.62    1.10
   1   8 -17  143.17    9.69
  -1  -8  17  141.67    9.41
  -1  -8  17  122.53    7.60
   1   8 -16    2.77    1.08
   1   8 -16    3.75    1.18
   1   8 -15  189.90   13.20
   1   8 -15  192.39   13.44
  -1  -8  15  191.90   12.67
   1   8 -14   37.24    3.15
   1   8 -14   37.40    3.16
  -1  -8  14   38.24    2.74
   1   8 -13  134.18    9.32
   1   8 -13  133.25    9.25
  -1  -8  13  136.22    9.68
   1   8 -12   42.12    3.46
   1   8 -12   41.57    3.42
  -1  -8  12   44.31    3.29
   1   8 -11  600.20   44.39
   1   8 -11  590.39   43.69
  -1  -8  11  603.15   43.99
   1   8 -10  605.14   44.60
   1   8 -10  602.31   44.15
  -1  -8  10  637.30   47.52
   1   8  -9  243.17   17.27
   1   8  -9  252.12   16.74
  -1  -8   9  265.54   17.36
   1   8  -8    6.58    0.99
   1   8  -8    6.56    1.08
  -1  -8   8    6.07    1.06
   1   8  -7   86.85    6.28
   1   8  -7   83.99    5.97
   1   8  -7   82.00    4.67
  -1  -8   7   80.59    4.61
  -1  -8   7   96.57    6.78
   1   8  -6   29.32    2.16
   1   8  -6   32.37    2.20
   1   8  -6   28.62    1.74
  -1  -8   6   32.42    1.94
  -1  -8   6   30.42    2.29
  -1  -8   6   32.28    2.31
   1   8  -5   95.13    5.81
   1   8  -5  103.30    6.31
   1   8  -5   96.95    5.96
  -1  -8   5   97.89    6.01
  -1  -8   5   92.10    5.91
  -1  -8   5   97.28    6.09
   1   8  -4  288.34   18.50
   1   8  -4  311.69   20.04
   1   8  -4  291.74   18.73
   1   8  -4  293.73   18.85
  -1  -8   4  326.69   21.46
  -1  -8   4  291.20   18.76
  -1  -8   4  282.30   19.19
   1   8  -3   31.31    2.07
   1   8  -3   32.59    2.59
   1   8  -3   32.62    2.17
   1   8  -3   31.04    1.92
  -1  -8   3   35.58    2.79
  -1  -8   3   28.73    2.07
  -1  -8   3   33.44    2.06
   1   8  -2  144.94    8.83
   1   8  -2  145.74    9.27
   1   8  -2  165.80    9.70
   1   8  -2  134.00    7.89
  -1  -8   2  150.49    9.11
  -1  -8   2  135.25    8.05
  -1  -8   2  136.71    8.44
   1   8  -1  406.66   26.50
   1   8  -1  355.01   23.11
   1   8  -1  391.45   26.08
   1   8  -1  435.44   28.45
  -1  -8   1  426.59   28.27
  -1  -8   1  387.19   25.22
  -1  -8   1  362.85   24.26
   1   8   0  372.87   24.46
   1   8   0  371.25   24.56
   1   8   0  316.38   20.03
  -1  -8   0  396.01   25.60
  -1  -8   0  353.84   22.54
  -1  -8   0  360.72   23.70
  -1  -8   0  395.69   25.91
   1   8   1    0.98    0.63
   1   8   1    3.39    0.42
  -1  -8  -1    1.90    0.50
  -1  -8  -1    0.69    0.35
   1   8   2  261.45   16.97
   1   8   2  261.73   16.44
  -1  -8  -2  254.93   16.53
  -1  -8  -2  281.78   17.73
  -1  -8  -2  290.22   18.67
   1   8   3  228.62   14.76
   1   8   3  221.87   13.40
  -1  -8  -3  239.09   14.96
  -1  -8  -3  240.80   15.54
  -1  -8  -3  213.67   13.40
   1   8   4 1139.56   87.64
   1   8   4  998.45   74.78
  -1  -8  -4 1103.34   85.11
  -1  -8  -4 1040.46   79.49
  -1  -8  -4 1112.27   84.89
  -1  -8  -5  127.61    7.84
  -1  -8  -5  127.85    8.34
  -1  -8  -6  437.62   29.77
  -1  -8  -6  431.06   29.71
  -1  -8  -7   11.95    1.66
  -1  -8  -7   11.96    1.13
  -1  -8  -8  647.03   46.41
  -1  -8  -8  581.09   41.95
  -1  -8  -9  103.33    6.52
  -1  -8  -9   87.63    5.46
  -1  -8 -10  278.40   18.85
  -1  -8 -11   68.44    4.56
  -1  -8 -12   34.80    2.55
  -1  -8 -13    0.66    0.59
  -1  -8 -14  135.64    8.79
  -1  -8 -15    9.46    0.99
  -1  -8 -16   40.70    2.61
  -1  -8 -17    8.21    0.59
   1   9 -18   41.52    3.86
  -1  -9  18   41.49    3.63
   1   9 -17   35.83    2.70
  -1  -9  17   29.98    1.88
  -1  -9  17   36.46    2.76
   1   9 -16   17.60    1.80
   1   9 -16   18.01    1.83
  -1  -9  16   16.62    1.79
   1   9 -15   67.79    4.91
   1   9 -15   67.79    4.89
  -1  -9  15   71.42    4.68
   1   9 -14   10.55    1.64
   1   9 -14   10.75    1.56
  -1  -9  14   10.88    1.31
   1   9 -13  102.89    8.31
   1   9 -13   78.65    5.75
  -1  -9  13   79.33    6.26
   1   9 -12  267.32   18.60
   1   9 -12  264.19   18.64
  -1  -9  12  260.78   17.93
   1   9 -11  313.75   21.96
   1   9 -11  304.28   21.51
  -1  -9  11  317.24   22.05
   1   9 -10   29.78    2.59
   1   9 -10   29.40    2.79
  -1  -9  10   30.26    2.78
   1   9  -9   10.34    1.33
   1   9  -9    9.40    1.45
  -1  -9   9   10.22    2.29
   1   9  -8    3.68    1.00
   1   9  -8    3.73    0.85
  -1  -9   8    2.62    1.64
   1   9  -7   25.32    2.03
   1   9  -7   23.00    1.90
  -1  -9   7   24.53    2.17
  -1  -9   7   23.11    1.72
   1   9  -6  265.90   17.43
   1   9  -6  259.04   16.86
  -1  -9   6  260.22   16.70
  -1  -9   6  272.48   18.03
   1   9  -5   45.01    3.71
   1   9  -5   43.31    3.43
  -1  -9   5   44.65    2.78
  -1  -9   5   44.66    3.19
   1   9  -4  486.97   33.65
   1   9  -4  487.58   33.59
  -1  -9   4  540.75   37.27
  -1  -9   4  522.97   36.14
  -1  -9   4  509.65   36.78
   1   9  -3  255.76   16.24
   1   9  -3  277.27   17.74
   1   9  -3  234.85   14.95
  -1  -9   3  249.55   15.89
  -1  -9   3  245.94   16.10
  -1  -9   3  284.26   18.13
   1   9  -2   11.22    1.14
   1   9  -2   10.59    1.05
   1   9  -2    9.32    0.71
   1   9  -2   10.58    1.01
  -1  -9   2   11.69    0.82
  -1  -9   2   10.94    1.74
  -1  -9   2    9.78    1.07
   1   9  -1   15.77    1.22
   1   9  -1   19.07    1.31
   1   9  -1   12.17    0.98
  -1  -9   1   16.44    1.46
  -1  -9   1   13.43    1.22
  -1  -9   1   13.88    0.89
   1   9   0    0.85    0.48
   1   9   0    0.87    0.40
  -1  -9   0    3.39    0.53
  -1  -9   0    1.01    1.24
   1   9   1   44.59    2.57
  -1  -9  -1   49.01    2.94
  -1  -9  -1   49.41    3.31
  -1  -9  -1   42.82    2.69
   1   9   2   14.60    0.95
  -1  -9  -2   13.62    1.05
  -1  -9  -2   16.27    1.23
  -1  -9  -2   18.27    1.59
   1   9   3   43.92    2.42
  -1  -9  -3   37.98    2.69
  -1  -9  -3   42.94    3.11
  -1  -9  -3   44.76    2.83
  -1  -9  -4    0.59    0.61
  -1  -9  -4    0.88    0.46
  -1  -9  -5  112.67    7.19
  -1  -9  -5  116.58    7.12
  -1  -9  -6    5.31    0.87
  -1  -9  -6    5.01    0.75
  -1  -9  -7  173.35   10.91
  -1  -9  -7  159.50   10.29
  -1  -9  -8   14.04    1.20
  -1  -9  -8   14.86    1.85
  -1  -9  -9  367.92   24.58
  -1  -9  -9  301.66   20.61
  -1  -9 -10   60.05    3.94
  -1  -9 -11   51.47    3.48
  -1  -9 -12   85.17    6.06
  -1  -9 -13   48.21    3.16
  -1  -9 -14   41.13    2.71
  -1  -9 -15   54.44    3.35
  -1  -9 -16   42.82    2.37
   1  10 -17    7.94    1.11
  -1 -10  17    8.12    1.19
   1  10 -16   39.51    2.81
  -1 -10  16   41.15    3.15
  -1 -10  16   36.85    2.40
   1  10 -15   70.89    4.87
   1  10 -15   69.94    5.04
  -1 -10  15   71.51    4.69
   1  10 -14    6.68    1.37
   1  10 -14    6.21    1.18
  -1 -10  14    7.07    1.10
   1  10 -13  255.47   17.84
   1  10 -13  252.50   17.81
  -1 -10  13  263.72   19.04
   1  10 -12   22.77    2.24
   1  10 -12   44.42    4.63
  -1 -10  12   23.29    2.36
   1  10 -11  370.92   26.52
   1  10 -11  374.04   26.95
  -1 -10  11  392.78   28.03
   1  10 -10  247.08   17.19
   1  10 -10  244.10   16.90
  -1 -10  10  258.56   18.05
   1  10  -9  549.00   40.40
   1  10  -9  548.89   40.17
  -1 -10   9  592.71   44.98
   1  10  -8   31.74    2.51
   1  10  -8   33.77    3.58
  -1 -10   8   34.08    2.94
   1  10  -7  161.47   10.41
   1  10  -7  167.93   10.91
  -1 -10   7  176.76   11.66
  -1 -10   7  146.92    9.16
   1  10  -6   19.16    1.61
   1  10  -6   17.95    1.54
  -1 -10   6   19.24    1.92
  -1 -10   6   17.77    1.31
   1  10  -5  164.86   10.39
   1  10  -5  165.75   10.49
  -1 -10   5  175.41   10.94
  -1 -10   5  169.87   11.12
   1  10  -4  173.46   10.89
   1  10  -4  159.80   10.41
  -1 -10   4  183.54   11.44
  -1 -10   4  174.12   11.37
   1  10  -3   24.90    1.78
   1  10  -3   21.79    1.71
  -1 -10   3   24.02    1.96
  -1 -10   3   27.91    2.06
   1  10  -2   36.13    2.34
  -1 -10   2   34.55    2.46
  -1 -10   2   39.30    2.75
   1  10  -1    1.07    0.42
  -1 -10   1    0.32    0.47
  -1 -10   1    0.24    0.60
   1  10   0   41.11    2.57
  -1 -10   0   35.55    2.86
  -1 -10   0   43.00    2.97
   1  10   1    3.10    0.58
  -1 -10  -1    2.31    0.83
  -1 -10  -1    1.99    0.52
  -1 -10  -2    1.47    0.74
  -1 -10  -2    0.99    0.46
  -1 -10  -2    1.21    0.40
  -1 -10  -3   25.60    2.04
  -1 -10  -3   21.54    1.46
  -1 -10  -3   23.57    1.62
  -1 -10  -4   16.88    1.28
  -1 -10  -4   17.08    1.58
  -1 -10  -5  120.38    7.40
  -1 -10  -5  113.13    7.33
  -1 -10  -6  143.78    8.94
  -1 -10  -6  132.42    8.62
  -1 -10  -7  111.95    6.94
  -1 -10  -7  102.18    6.62
  -1 -10  -8   35.14    2.45
  -1 -10  -8   39.26    2.62
  -1 -10  -9  148.35    9.70
  -1 -10  -9  179.41   11.33
  -1 -10 -10   30.31    2.09
  -1 -10 -10   25.52    1.69
  -1 -10 -11  271.74   18.12
  -1 -10 -12    8.48    0.91
  -1 -10 -13   74.00    5.03
  -1 -10 -14    6.01    0.65
   1  11 -16   43.40    2.88
  -1 -11  16   46.72    4.21
  -1 -11  16   41.36    2.61
   1  11 -15    0.34    0.49
  -1 -11  15    0.06    0.69
  -1 -11  15    0.60    0.48
   1  11 -14   42.93    3.83
   1  11 -14   43.55    3.40
  -1 -11  14   43.91    3.15
   1  11 -13    3.97    1.20
  -1 -11  13    3.29    1.82
   1  11 -12  202.35   14.80
   1  11 -12  203.82   14.33
  -1 -11  12  213.00   14.74
   1  11 -11   50.34    4.06
   1  11 -11   48.29    4.39
  -1 -11  11   49.77    3.98
   1  11 -10  172.63   12.55
   1  11 -10  177.46   12.22
  -1 -11  10  186.68   12.85
   1  11  -9  107.59    7.34
   1  11  -9   99.29    7.53
  -1 -11   9  107.35    7.53
   1  11  -8   66.60    4.64
   1  11  -8   75.85    5.80
  -1 -11   8   73.87    5.33
   1  11  -7   44.43    3.07
   1  11  -7   45.37    3.75
  -1 -11   7   45.91    3.58
   1  11  -6    3.79    0.59
   1  11  -6    0.41    0.93
  -1 -11   6    0.22    0.40
  -1 -11   6    0.15    0.81
   1  11  -5    2.67    1.03
   1  11  -5    2.44    0.54
  -1 -11   5    2.70    0.92
  -1 -11   5    2.10    0.59
   1  11  -4   34.46    2.18
   1  11  -4   34.76    2.34
  -1 -11   4   38.21    3.18
  -1 -11   4   35.16    2.70
   1  11  -3    3.36    0.65
  -1 -11   3    4.84    0.89
  -1 -11   3    3.25    0.79
   1  11  -2   12.85    1.13
  -1 -11   2   15.07    1.42
  -1 -11   2   12.60    1.45
   1  11  -1  188.17   11.85
  -1 -11   1  213.65   13.77
  -1 -11   1  167.82   11.06
   1  11   0   47.34    3.04
  -1 -11   0   55.15    3.86
  -1 -11   0   41.43    3.38
   1  11   1   50.30    3.15
  -1 -11  -1   44.32    3.39
  -1 -11  -1   53.48    3.81
   1  11   2   55.20    3.35
  -1 -11  -2   51.76    3.68
  -1 -11  -2   41.80    2.74
   1  11   3    3.81    0.65
  -1 -11  -3    3.66    0.99
  -1 -11  -4   43.59    3.25
  -1 -11  -4   41.26    2.61
  -1 -11  -5   25.40    2.14
  -1 -11  -5   26.13    2.18
  -1 -11  -6    1.87    0.76
  -1 -11  -6    2.13    0.51
  -1 -11  -7    8.69    1.06
  -1 -11  -7    9.26    0.88
  -1 -11  -8   38.72    2.84
  -1 -11  -8   34.41    2.42
  -1 -11  -9   56.11    3.83
  -1 -11  -9   46.41    3.03
  -1 -11 -10    2.66    0.43
  -1 -11 -10    2.66    0.86
  -1 -11 -11   99.06    6.41
  -1 -11 -12   38.44    2.35
  -1 -11 -13   93.41    5.80
   1  12 -15    1.31    0.37
  -1 -12  15    0.08    0.52
  -1 -12  15    0.09    1.28
   1  12 -14   31.38    2.16
  -1 -12  14   27.32    2.43
  -1 -12  14   32.32    2.34
   1  12 -13    0.53    0.53
   1  12 -13    0.33    0.72
  -1 -12  13    0.98    0.68
   1  12 -12   26.64    2.50
   1  12 -12   27.10    2.21
  -1 -12  12   26.83    2.49
   1  12 -11    4.09    0.91
  -1 -12  11    4.17    1.26
   1  12 -10   18.06    1.82
   1  12 -10   16.97    1.57
  -1 -12  10   18.35    2.10
   1  12  -9    2.62    0.73
   1  12  -9    3.04    0.89
  -1 -12   9    3.33    1.08
   1  12  -8   58.74    4.11
   1  12  -8   60.52    4.02
  -1 -12   8   63.98    4.71
   1  12  -7    1.29    0.59
   1  12  -7    1.70    0.60
  -1 -12   7    3.15    0.99
   1  12  -6    9.12    0.99
   1  12  -6    9.68    0.95
  -1 -12   6    8.96    0.85
  -1 -12   6   10.07    1.45
   1  12  -5   31.15    2.06
   1  12  -5   32.80    2.26
  -1 -12   5   34.77    2.34
  -1 -12   5   33.35    2.73
   1  12  -4    4.56    0.79
  -1 -12   4    5.22    0.87
  -1 -12   4    5.93    1.10
   1  12  -3  147.31   10.21
  -1 -12   3  148.16    9.85
  -1 -12   3  175.17   11.27
   1  12  -2  114.38    7.41
  -1 -12   2  129.62    8.49
  -1 -12   2  112.97    7.59
   1  12  -1  271.72   17.86
  -1 -12   1  248.01   16.92
  -1 -12   1  307.17   21.65
   1  12   0   62.75    3.94
  -1 -12   0   64.25    4.78
  -1 -12   0   70.87    4.96
   1  12   1  101.69    6.44
  -1 -12  -1  112.27    7.48
  -1 -12  -1   90.08    6.25
   1  12   2  157.54   10.03
  -1 -12  -2  137.02    8.89
  -1 -12  -2  178.61   11.75
   1  12   3   12.04    1.02
  -1 -12  -3   12.92    1.59
   1  12   4    0.37    0.60
  -1 -12  -4    0.33    0.66
   1  12   5    4.83    0.65
  -1 -12  -5    4.29    1.01
   1  12   6    3.92    0.60
  -1 -12  -6    4.65    0.91
  -1 -12  -7   16.62    1.50
  -1 -12  -7   17.30    1.20
  -1 -12  -8    1.31    0.50
  -1 -12  -8    1.44    0.36
  -1 -12  -9    1.70    0.36
  -1 -12  -9    1.00    0.41
  -1 -12 -10   21.78    1.46
  -1 -12 -10   26.28    1.60
   1  13 -13   14.13    1.22
  -1 -13  13   15.66    1.61
  -1 -13  13   15.88    1.66
   1  13 -12    6.65    1.13
   1  13 -12    6.88    0.86
  -1 -13  12    7.12    1.30
   1  13 -11  137.75    8.92
   1  13 -11  139.26    9.27
  -1 -13  11  140.35    9.58
   1  13 -10   64.84    4.42
   1  13 -10   65.30    4.28
  -1 -13  10   68.91    4.98
   1  13  -9   46.17    3.09
   1  13  -9   45.14    3.11
  -1 -13   9   47.96    3.68
   1  13  -8    7.99    0.92
   1  13  -8    7.74    0.90
  -1 -13   8    8.11    1.37
   1  13  -7   37.52    2.70
  -1 -13   7   19.40    2.12
   1  13  -6   20.36    1.56
  -1 -13   6   20.12    1.44
  -1 -13   6   21.70    2.07
   1  13  -5   36.03    2.44
  -1 -13   5   39.57    3.13
  -1 -13   5   37.87    2.53
   1  13  -4  107.07    6.88
  -1 -13   4  111.93    7.66
  -1 -13   4  114.99    7.37
   1  13  -3  386.29   26.84
  -1 -13   3  373.89   27.45
  -1 -13   3  421.31   30.26
   1  13  -2    0.75    0.61
  -1 -13   2    0.92    0.75
  -1 -13   2    1.07    0.64
   1  13  -1   15.77    1.21
  -1 -13   1   14.13    1.40
  -1 -13   1   23.69    3.12
   1  13   0   10.32    0.90
  -1 -13   0    7.29    0.92
  -1 -13   0    8.86    1.35
   1  13   1   40.49    2.56
  -1 -13  -1   46.80    3.46
  -1 -13  -1   36.39    2.49
   1  13   2    2.70    0.49
  -1 -13  -2    3.07    1.01
   1  13   3   43.16    3.05
  -1 -13  -3   44.78    3.40
   1  13   4    5.97    0.66
  -1 -13  -4    6.39    1.16
   1  13   5    1.41    0.63
  -1 -13  -5    1.40    0.74
  -1 -13  -6    9.39    1.20
  -1 -13  -7   39.96    3.30
  -1 -13  -8   38.10    2.55
  -1 -13  -9    0.09    0.24
  -1 -13 -10    1.24    0.27
  -1 -14  12  296.21   20.43
  -1 -14  12  280.97   18.87
   1  14 -11    1.31    0.44
  -1 -14  11    3.39    0.70
  -1 -14  11    1.45    0.95
   1  14 -10  149.56    9.52
  -1 -14  10  153.41    9.90
  -1 -14  10  167.04   11.15
   1  14  -9   13.00    1.08
  -1 -14   9   14.74    1.77
   1  14  -8   64.79    4.07
   1  14  -8   68.99    4.32
  -1 -14   8   78.76    5.45
   1  14  -7   18.35    1.35
  -1 -14   7   21.82    2.13
   1  14  -6    0.38    0.35
  -1 -14   6    0.70    0.32
  -1 -14   6    0.52    1.22
   1  14  -5   88.17    5.53
  -1 -14   5   96.38    6.54
  -1 -14   5   92.00    5.80
   1  14  -4   29.04    2.53
  -1 -14   4   34.34    2.70
  -1 -14   4   31.82    2.32
   1  14  -3  194.19   12.80
  -1 -14   3  222.16   15.26
  -1 -14   3  204.73   13.86
   1  14  -2   32.25    2.10
  -1 -14   2   35.70    2.74
  -1 -14   2   32.73    2.47
  -1 -14   1   71.88    4.76
  -1 -14   1   82.51    5.65
  -1 -14   0    5.68    1.17
  -1 -14   0    4.84    0.69
  -1 -14  -1   87.84    6.16
  -1 -14  -2   66.92    4.89
  -1 -14  -3   27.43    2.46
  -1 -14  -4    9.00    1.37
  -1 -14  -5   90.91    6.17
  -1 -14  -6   28.73    2.23
  -1 -14  -7    2.89    0.65
  -1 -14  -8    1.23    0.44
  -1 -14  -9   18.66    1.24
  -1 -15   9   26.85    2.38
  -1 -15   8   28.65    2.43
  -1 -15   7    7.62    1.21
  -1 -15   6   25.68    2.18
  -1 -15   5   41.68    2.64
  -1 -15   5   44.97    3.23
  -1 -15   4  109.06    7.44
  -1 -15   4  112.90    7.39
  -1 -15   3   65.09    4.28
  -1 -15   3   63.78    4.25
  -1 -15   2    6.79    0.89
  -1 -15   2    7.36    1.07
  -1 -15   1   70.20    4.81
  -1 -15   1   61.32    4.32
  -1 -15   0    0.23    0.56
  -1 -15   0    1.39    0.70
  -1 -15  -1  113.95    7.69
  -1 -15  -2    0.48    0.70
  -1 -15  -3   25.82    2.26
  -1 -15  -4    0.29    0.58
  -1 -15  -5   50.76    3.52
  -1 -15  -6   10.85    1.15
  -1 -15  -7    8.07    0.89
  -1 -16   6   30.63    2.30
   1  16  -5    2.35    0.37
  -1 -16   5    4.49    0.76
  -1 -16   4    5.24    0.78
  -1 -16   4    5.15    0.67
  -1 -16   3    3.36    0.61
  -1 -16   3    2.90    0.66
  -1 -16   2    4.01    1.38
  -1 -16   2    1.71    0.76
  -1 -16   1   60.88    4.03
  -1 -16   1   50.74    3.29
  -1 -16   0    8.00    1.26
  -1 -16  -1   60.58    5.21
  -1 -16  -2    8.24    2.16
  -1 -16  -3   37.73    3.97
  -1 -16  -4   12.62    1.43
   2 -16  -5   76.42    4.98
   2 -16  -4   67.26    4.52
   2 -16  -3   27.11    3.20
   2 -16  -3   17.18    1.15
   2 -16  -2    0.17    0.51
   2 -16  -2    0.09    0.28
   2 -16  -1    7.67    1.14
   2 -16  -1    6.44    1.26
   2 -16   0    4.61    0.94
   2 -16   0    4.09    0.75
   2 -16   1    0.38    0.50
   2 -16   2    0.17    0.50
  -2  16  -2    0.27    0.50
   2 -16   3    0.40    0.59
  -2  16  -3    0.29    0.82
   2 -16   4    0.27    0.55
  -2  16  -4    0.19    0.41
   2 -16   5    4.81    0.98
   2 -15  -8   44.41    2.72
   2 -15  -7   43.64    2.92
   2 -15  -6  127.91    8.27
   2 -15  -5   66.33    5.45
   2 -15  -5   47.42    2.84
   2 -15  -4  167.00   11.14
   2 -15  -4  120.65    7.67
   2 -15  -3  260.55   18.06
   2 -15  -3  194.06   12.87
   2 -15  -2  128.24    8.82
   2 -15  -2  104.26    6.93
   2 -15  -1   74.63    5.03
   2 -15  -1   63.51    4.36
   2 -15   0    2.40    0.90
   2 -15   0    1.88    0.79
   2 -15   1   39.05    3.00
   2 -15   1   43.62    3.22
   2 -15   2   44.76    3.42
   2 -15   2   49.82    3.49
   2 -15   3   73.66    4.80
   2 -15   3   70.86    5.03
   2 -15   4    1.52    0.83
  -2  15  -4    1.19    0.56
   2 -15   5    0.09    1.19
  -2  15  -5    0.46    0.38
   2 -15   6   28.75    2.45
  -2  15  -6   23.26    1.66
   2 -15   7   13.21    1.65
   2 -15   8   85.35    6.74
   2 -14  -9    3.75    0.49
   2 -14  -8   -0.06    0.67
   2 -14  -7   66.13    4.30
   2 -14  -6   21.71    3.01
   2 -14  -5   34.63    2.70
   2 -14  -5   42.30    3.17
   2 -14  -4   46.26    3.57
   2 -14  -4   39.30    2.78
   2 -14  -3  201.09   14.51
   2 -14  -3  247.80   16.87
   2 -14  -2   82.21    6.20
   2 -14  -2   67.44    5.60
   2 -14  -1  100.82    6.80
   2 -14  -1   84.04    5.87
   2 -14   0    7.88    1.27
   2 -14   0    8.59    1.37
   2 -14   1   42.52    3.24
   2 -14   1   37.41    3.04
   2 -14   2   50.75    3.90
   2 -14   2   54.47    3.85
   2 -14   3   16.91    1.59
   2 -14   3   15.61    1.88
   2 -14   4   19.96    3.03
   2 -14   4   20.33    1.66
   2 -14   5    1.41    0.88
  -2  14  -5    0.95    0.53
   2 -14   6    9.09    1.43
  -2  14  -6    6.62    0.77
   2 -14   7   76.04    5.37
  -2  14  -7   57.51    3.71
   2 -14   8    3.80    1.11
   2 -14   8    2.81    0.52
   2 -14   9   71.13    4.87
   2 -14   9   61.16    4.30
   2 -14  10    1.86    0.79
   2 -14  10    1.30    0.49
   2 -13  -9   56.33    3.52
   2 -13  -8   18.87    1.46
   2 -13  -7   18.56    1.56
   2 -13  -6   48.46    3.31
   2 -13  -6   43.12    2.78
   2 -13  -5    1.17    0.84
   2 -13  -5    1.29    1.30
   2 -13  -4  154.53   10.12
   2 -13  -4  133.86    8.83
   2 -13  -3   86.67    5.90
   2 -13  -3   76.75    5.94
   2 -13  -2   79.48    5.48
   2 -13  -2   91.66    7.51
   2 -13  -1   81.28    5.66
   2 -13  -1   72.43    5.16
   2 -13   0   15.08    1.75
   2 -13   0   13.46    1.69
   2 -13   1   86.00    6.06
   2 -13   1   92.86    7.30
   2 -13   2    3.50    1.11
   2 -13   2    4.31    0.99
   2 -13   3   46.73    3.66
   2 -13   3   46.62    4.03
   2 -13   4    9.30    1.09
   2 -13   4    9.04    1.52
   2 -13   5   45.96    3.06
   2 -13   5   48.13    3.78
   2 -13   6    3.34    1.02
   2 -13   6    0.45    0.41
  -2  13  -6    2.62    0.54
   2 -13   7   63.03    4.08
   2 -13   7   73.20    5.26
  -2  13  -7   57.44    3.64
   2 -13   8  300.63   20.76
   2 -13   8  333.12   23.51
   2 -13   9    0.65    0.57
   2 -13   9    0.52    0.79
   2 -13  10   21.87    2.88
   2 -13  10   20.34    2.42
   2 -13  11    3.76    0.85
   2 -13  11    3.55    0.84
   2 -13  12   23.61    1.80
   2 -13  12   22.16    2.51
   2 -12  -9   20.36    1.47
   2 -12  -8    0.60    0.45
   2 -12  -7   44.03    2.99
   2 -12  -6    1.24    0.46
   2 -12  -6    1.20    0.63
   2 -12  -5   20.92    1.86
   2 -12  -5   20.17    1.64
   2 -12  -4   15.49    2.39
   2 -12  -4    7.30    1.04
   2 -12  -3    2.75    0.82
   2 -12  -3    3.35    1.00
   2 -12  -2   69.42    4.88
   2 -12  -2   78.45    5.37
   2 -12  -1    1.35    0.85
   2 -12  -1    1.33    0.81
   2 -12   0    4.11    1.12
   2 -12   0    5.77    1.19
   2 -12   1   88.79    6.27
   2 -12   1   97.10    6.43
   2 -12   2   67.19    4.63
   2 -12   2   62.31    4.65
   2 -12   3   96.34    6.84
   2 -12   3  103.57    6.75
   2 -12   4  191.50   12.39
   2 -12   4  191.04   14.55
   2 -12   5    0.95    0.42
   2 -12   5    0.19    0.94
   2 -12   5    0.30    0.95
   2 -12   6  375.00   26.83
   2 -12   6  334.01   22.89
   2 -12   7   65.43    4.99
   2 -12   7   59.51    4.07
  -2  12  -7   55.24    3.58
   2 -12   8  277.40   19.59
   2 -12   8  258.18   17.85
   2 -12   9  182.42   12.48
   2 -12   9  189.02   13.05
   2 -12  10    1.29    0.79
   2 -12  10    0.90    0.79
   2 -12  11    0.17    0.53
   2 -12  11    0.38    0.63
   2 -12  12    7.90    1.24
   2 -12  12    7.74    0.95
   2 -12  13   13.53    1.13
   2 -12  13   14.60    1.56
   2 -11  -9   61.27    3.79
   2 -11  -8   33.81    2.71
   2 -11  -7   93.27    5.99
   2 -11  -7   94.60    6.32
   2 -11  -6   85.20    5.55
   2 -11  -6   90.50    5.88
   2 -11  -5   29.13    2.20
   2 -11  -5   29.51    2.33
   2 -11  -4    2.84    0.89
   2 -11  -4    3.04    0.79
   2 -11  -3  175.43   11.47
   2 -11  -3  155.78   10.46
   2 -11  -2   98.98    6.54
   2 -11  -2   87.92    5.99
   2 -11  -1   74.11    5.26
   2 -11  -1   87.67    5.87
   2 -11   0  562.21   42.58
   2 -11   0  604.66   43.39
   2 -11   1  154.60   10.57
   2 -11   1  173.20   11.25
   2 -11   2  269.15   18.56
   2 -11   2  298.17   19.74
   2 -11   3  260.43   17.09
   2 -11   3  246.96   17.04
   2 -11   4   40.88    3.28
   2 -11   4   42.17    2.93
  -2  11  -4   40.05    2.61
   2 -11   5  846.58   63.41
   2 -11   5  842.54   64.72
  -2  11  -5  765.16   58.20
   2 -11   6   18.79    2.36
   2 -11   6   19.23    1.60
  -2  11  -6   18.09    2.53
   2 -11   7 1464.35  120.60
  -2  11  -7 1457.63  119.29
  -2  11  -7 1216.37  101.57
   2 -11   8   68.93    5.12
  -2  11  -8   66.14    4.84
   2 -11   9  188.78   12.92
  -2  11  -9  188.22   13.01
   2 -11  10  130.11    8.75
   2 -11  10   62.57    4.97
   2 -11  11   33.70    2.93
   2 -11  11   32.92    2.51
   2 -11  12   71.11    6.23
   2 -11  12   66.07    4.33
   2 -11  13   12.11    1.05
   2 -11  13   12.80    1.60
   2 -11  14   75.46    4.47
   2 -11  14   94.58    6.26
   2 -11  15    0.22    0.53
   2 -10  -9   11.45    0.92
   2 -10  -8   11.97    1.30
   2 -10  -8   11.79    1.03
   2 -10  -7   16.00    1.93
   2 -10  -7   13.71    1.17
   2 -10  -6  174.69   11.26
   2 -10  -6  178.10   11.63
   2 -10  -5   25.84    2.05
   2 -10  -5   26.86    2.61
   2 -10  -4    5.83    0.95
   2 -10  -4    5.49    0.93
   2 -10  -3  197.96   12.78
   2 -10  -3  187.13   12.27
   2 -10  -2   43.25    3.81
   2 -10  -2   44.24    3.84
   2 -10  -1  140.41    8.86
   2 -10  -1  123.63    8.12
   2 -10   0    6.12    1.04
   2 -10   0    7.02    1.03
   2 -10   1   33.40    2.57
   2 -10   1   37.59    2.56
   2 -10   2   32.33    2.23
   2 -10   2   31.17    2.39
  -2  10  -2   24.70    1.53
   2 -10   3    5.54    1.09
   2 -10   3    7.35    0.94
  -2  10  -3    5.20    0.59
   2 -10   4  174.20   11.53
   2 -10   4  182.55   11.45
  -2  10  -4  155.55    9.92
   2 -10   5   38.77    3.26
   2 -10   5   38.46    4.26
  -2  10  -5   39.95    2.79
   2 -10   6 1368.85  109.68
   2 -10   6 1391.98  114.02
  -2  10  -6 1367.62  111.86
   2 -10   7    0.91    0.86
  -2  10  -7    0.92    0.77
  -2  10  -7    0.43    0.40
   2 -10   8  288.49   19.76
  -2  10  -8  252.50   17.04
  -2  10  -8  289.93   20.01
   2 -10   9   86.66    5.85
  -2  10  -9   86.93    7.16
  -2  10  -9   76.90    4.89
   2 -10  10   70.29    5.55
  -2  10 -10   60.78    3.92
  -2  10 -10   70.31    5.14
   2 -10  11   29.59    2.24
  -2  10 -11   28.83    2.67
  -2  10 -11   28.18    1.94
   2 -10  12   21.83    1.73
   2 -10  12   24.35    2.44
  -2  10 -12   20.99    1.55
   2 -10  13   18.22    2.89
   2 -10  13   16.04    1.24
  -2  10 -13   15.18    1.20
   2 -10  14   10.36    1.46
  -2  10 -14    9.96    0.88
   2 -10  15   24.74    2.15
  -2  10 -15   22.38    1.47
   2  -9  -9   87.33    5.29
   2  -9  -8   35.73    2.32
   2  -9  -8   33.84    2.16
   2  -9  -7  580.01   41.28
   2  -9  -7  523.19   37.43
   2  -9  -6  138.89    8.67
   2  -9  -6  146.40    9.80
   2  -9  -5  129.32    8.22
   2  -9  -5  124.88    8.39
   2  -9  -4   60.04    4.44
   2  -9  -4   60.36    3.97
   2  -9  -3  193.99   12.62
   2  -9  -3  186.49   11.96
   2  -9  -2  164.36   10.27
   2  -9  -2  155.03   10.01
   2  -9  -1  148.47    9.24
   2  -9  -1  141.72    9.12
   2  -9   0   45.36    2.96
   2  -9   0   40.78    2.90
   2  -9   1   34.70    2.35
   2  -9   1   28.81    2.78
   2  -9   1   34.29    1.85
  -2   9  -1   25.04    1.47
   2  -9   2  428.49   27.88
   2  -9   2  357.97   24.24
   2  -9   2  401.19   26.45
  -2   9  -2  322.77   21.30
  -2   9  -2  349.49   22.32
   2  -9   3  478.67   33.24
   2  -9   3  501.74   33.66
   2  -9   3  440.65   30.53
  -2   9  -3  407.10   27.87
  -2   9  -3  415.17   27.65
   2  -9   4  867.39   63.77
   2  -9   4  829.84   62.25
  -2   9  -4  787.39   57.72
  -2   9  -4  821.56   61.22
   2  -9   5  319.69   21.58
   2  -9   5  317.03   20.78
  -2   9  -5  300.82   19.55
  -2   9  -5  318.56   21.32
   2  -9   6 1097.83   87.55
   2  -9   6 1087.59   85.45
  -2   9  -6 1126.14   87.93
  -2   9  -6 1196.37   93.84
   2  -9   7  485.74   33.41
  -2   9  -7  515.43   35.80
  -2   9  -7  342.74   23.64
  -2   9  -7  482.24   32.86
   2  -9   8    0.41    0.70
  -2   9  -8    2.29    0.48
  -2   9  -8    0.64    1.55
   2  -9   9  505.18   36.91
  -2   9  -9  555.02   40.21
  -2   9  -9  499.72   35.77
   2  -9  10    0.59    0.61
  -2   9 -10    1.72    0.83
  -2   9 -10    0.78    0.96
   2  -9  11  161.29   10.56
  -2   9 -11  176.89   12.18
  -2   9 -11  154.19   10.63
   2  -9  12  112.09    7.59
  -2   9 -12  115.09    7.96
  -2   9 -12  107.97    6.92
   2  -9  13  175.14   11.36
   2  -9  13  212.23   14.50
  -2   9 -13  182.19   11.92
   2  -9  14   31.06    2.72
  -2   9 -14   28.10    1.99
   2  -9  15   36.18    4.00
  -2   9 -15   34.37    2.78
   2  -9  16   12.80    1.44
  -2   9 -16   12.30    1.04
   2  -8 -16   13.82    0.96
   2  -8 -15    5.80    0.56
   2  -8 -14   29.76    2.16
   2  -8 -13    3.30    0.51
   2  -8 -12    1.50    0.35
   2  -8  -9  129.10    7.65
   2  -8  -9  113.15    6.81
   2  -8  -8   30.39    1.93
   2  -8  -8   25.73    1.63
   2  -8  -7  238.83   15.23
   2  -8  -7  261.84   16.74
   2  -8  -6    5.17    0.59
   2  -8  -6    7.98    0.76
   2  -8  -6    7.18    0.81
  -2   8   6    5.80    0.72
  -2   8   6    5.48    0.61
  -2   8   6    6.84    0.52
   2  -8  -5  545.67   38.20
   2  -8  -5  507.30   35.35
   2  -8  -5  517.29   34.88
  -2   8   5  559.46   38.73
   2  -8  -4  111.35    6.16
   2  -8  -4  117.72    7.29
   2  -8  -4  113.18    6.95
  -2   8   4  126.94    7.40
  -2   8   4  119.72    7.31
   2  -8  -3    4.62    0.78
   2  -8  -3    4.16    0.33
   2  -8  -3    3.98    0.71
  -2   8   3    5.98    0.67
  -2   8   3    3.42    0.34
  -2   8   3    7.49    0.86
   2  -8  -2  679.95   49.27
   2  -8  -2  662.78   48.58
  -2   8   2  691.90   49.43
  -2   8   2  722.57   50.87
  -2   8   2  642.05   44.58
   2  -8  -1  384.88   25.47
   2  -8  -1  372.43   25.89
  -2   8   1  422.16   28.18
  -2   8   1  370.61   23.56
  -2   8   1  395.65   26.34
   2  -8   0   16.75    1.44
   2  -8   0   16.27    1.45
   2  -8   0   16.16    0.91
  -2   8   0   18.68    1.39
  -2   8   0   14.54    0.86
  -2   8   0   18.50    1.55
  -2   8   0   15.19    1.02
   2  -8   1   35.59    2.27
   2  -8   1   27.62    1.74
   2  -8   1   25.52    1.81
  -2   8  -1   21.23    1.19
  -2   8  -1   26.51    1.85
  -2   8  -1   22.42    1.33
  -2   8  -1   27.35    1.83
   2  -8   2   69.32    4.12
   2  -8   2   57.74    3.76
   2  -8   2   67.76    3.80
  -2   8  -2   73.08    4.36
  -2   8  -2   59.53    3.25
  -2   8  -2   55.80    3.29
  -2   8  -2   78.11    4.59
   2  -8   3  138.19    8.06
   2  -8   3  128.67    7.75
   2  -8   3  113.09    7.14
  -2   8  -3  103.41    6.29
  -2   8  -3  140.28    8.42
  -2   8  -3  133.59    8.05
  -2   8  -3  113.99    7.39
   2  -8   4   20.72    1.62
   2  -8   4   19.23    1.74
  -2   8  -4   23.07    1.71
  -2   8  -4   23.41    1.87
  -2   8  -4   20.52    1.65
  -2   8  -4   18.94    1.23
   2  -8   5  668.48   48.72
   2  -8   5  704.43   50.54
  -2   8  -5  783.34   56.11
  -2   8  -5  718.79   51.99
  -2   8  -5  668.31   48.03
   2  -8   6   16.64    1.53
   2  -8   6   16.06    1.52
  -2   8  -6   18.80    1.66
  -2   8  -6   16.59    1.20
   2  -8   7   10.08    1.15
  -2   8  -7    7.43    0.75
  -2   8  -7   15.05    1.45
  -2   8  -7    9.29    0.84
   2  -8   8   81.53    5.16
  -2   8  -8   84.48    5.67
  -2   8  -8   74.60    4.63
   2  -8   9    0.35    0.46
  -2   8  -9    0.47    0.39
  -2   8  -9    0.06    1.21
   2  -8  10  295.29   19.76
  -2   8 -10  310.67   21.52
  -2   8 -10  273.73   19.09
   2  -8  11  150.30    9.69
  -2   8 -11  165.23   12.74
  -2   8 -11  156.37   10.22
   2  -8  12  279.07   18.83
  -2   8 -12  307.88   21.60
  -2   8 -12  289.04   19.81
   2  -8  13    8.79    1.56
  -2   8 -13    8.75    1.10
   2  -8  14   55.71    4.33
  -2   8 -14   53.00    3.66
   2  -8  15    4.53    1.23
  -2   8 -15    3.99    0.84
   2  -8  16   35.88    2.85
  -2   8 -16   35.21    2.50
   2  -8  17    3.45    1.34
  -2   8 -17    3.19    0.66
   2  -7 -18   32.01    1.97
   2  -7 -17    1.45    0.47
   2  -7 -16    0.27    0.34
   2  -7 -15   26.56    1.80
   2  -7 -14  151.04    9.40
   2  -7 -13    1.33    0.48
   2  -7 -13    0.93    0.39
   2  -7 -12   28.01    2.10
   2  -7 -12   28.29    1.85
   2  -7 -11   75.51    4.77
   2  -7 -11   72.53    4.31
   2  -7 -10   24.89    1.84
   2  -7 -10   24.94    1.55
   2  -7 -10   25.55    1.58
   2  -7  -9    1.84    0.35
   2  -7  -9    2.05    0.41
   2  -7  -9    3.75    0.36
   2  -7  -9    1.95    0.35
  -2   7   9    2.70    0.37
  -2   7   9    2.87    0.55
   2  -7  -8   97.85    5.83
   2  -7  -8  110.64    6.35
   2  -7  -8  116.74    6.95
   2  -7  -8  109.83    6.36
  -2   7   8  117.50    7.08
  -2   7   8  118.67    6.91
  -2   7   8  108.33    6.25
  -2   7   8  120.96    6.92
   2  -7  -7  191.86   11.44
   2  -7  -7  199.33   12.33
   2  -7  -7  194.00   11.48
   2  -7  -7  173.57   10.72
  -2   7   7  197.49   12.27
  -2   7   7  201.31   12.01
  -2   7   7  183.85   11.01
  -2   7   7  205.20   12.51
   2  -7  -6    4.66    0.65
   2  -7  -6    4.43    0.38
   2  -7  -6    3.93    0.57
   2  -7  -6    3.37    0.35
  -2   7   6    4.17    0.60
  -2   7   6    4.35    0.39
  -2   7   6    5.57    0.44
   2  -7  -5  136.34    7.59
   2  -7  -5  130.16    7.34
   2  -7  -5  140.68    8.57
   2  -7  -5  125.78    7.58
  -2   7   5  134.42    7.70
  -2   7   5  141.76    8.31
  -2   7   5  136.12    8.18
  -2   7   5  138.06    7.70
   2  -7  -4  672.37   46.45
   2  -7  -4  677.13   46.63
   2  -7  -4  715.79   51.01
   2  -7  -4  669.20   47.33
  -2   7   4  722.31   49.64
  -2   7   4  654.68   45.90
  -2   7   4  719.08   50.99
  -2   7   4  679.77   48.25
   2  -7  -3  272.02   16.45
   2  -7  -3  274.74   16.37
   2  -7  -3  280.73   18.05
   2  -7  -3  297.33   19.08
  -2   7   3  300.29   18.80
  -2   7   3  250.05   15.34
  -2   7   3  284.97   19.04
  -2   7   3  309.26   18.34
   2  -7  -2  267.39   17.05
   2  -7  -2  258.04   15.66
   2  -7  -2  276.86   17.78
   2  -7  -2  265.98   15.75
   2  -7  -2  265.06   15.67
  -2   7   2  284.89   17.72
  -2   7   2  288.97   16.94
  -2   7   2  275.15   17.57
   2  -7  -1  707.87   50.72
   2  -7  -1  667.76   46.49
   2  -7  -1  708.35   51.21
  -2   7   1  709.46   50.96
  -2   7   1  745.31   52.99
  -2   7   1  675.76   46.78
   2  -7   0   93.24    5.37
   2  -7   0   78.94    4.83
   2  -7   0   86.19    4.78
  -2   7   0  101.09    5.65
  -2   7   0   89.81    5.81
  -2   7   0   69.76    3.88
  -2   7   0   85.17    4.51
   2  -7   1   82.75    4.53
   2  -7   1   73.09    4.55
   2  -7   1   81.69    4.88
  -2   7  -1   68.77    3.96
  -2   7  -1   69.85    3.97
  -2   7  -1   85.77    4.92
  -2   7  -1   82.80    4.93
   2  -7   2   21.37    1.31
   2  -7   2   22.73    2.15
   2  -7   2   18.14    2.09
  -2   7  -2   19.29    1.30
  -2   7  -2   18.59    1.07
  -2   7  -2   22.17    1.54
   2  -7   3  864.35   65.18
   2  -7   3 1035.45   77.43
   2  -7   3 1008.04   74.92
  -2   7  -3 1042.80   77.39
  -2   7  -3  959.19   71.79
  -2   7  -3 1078.12   79.59
  -2   7  -3  904.18   67.24
   2  -7   4 1684.87  135.62
   2  -7   4 1625.16  131.30
   2  -7   4 1503.08  123.37
  -2   7  -4 1709.49  138.87
  -2   7  -4 1687.88  137.39
  -2   7  -4 1567.09  127.39
  -2   7  -4 1503.87  121.97
   2  -7   5  707.52   51.37
   2  -7   5  680.66   49.32
   2  -7   5  756.88   54.23
  -2   7  -5  739.79   53.71
  -2   7  -5  676.19   48.61
  -2   7  -5  763.35   54.15
  -2   7  -5  736.50   52.68
   2  -7   6 1878.39  154.43
   2  -7   6 1632.23  134.61
   2  -7   6 1665.22  137.71
  -2   7  -6 1792.06  147.82
  -2   7  -6 1654.63  137.25
  -2   7  -6 1757.31  145.66
  -2   7  -6 1908.48  155.89
   2  -7   7   14.76    1.29
  -2   7  -7   14.01    2.19
  -2   7  -7   14.20    0.96
  -2   7  -7   17.57    1.16
  -2   7  -7   16.78    1.23
   2  -7   8  389.41   26.13
  -2   7  -8  376.33   25.38
  -2   7  -8  418.62   28.53
  -2   7  -8  365.15   24.45
  -2   7  -8  386.43   25.08
   2  -7   9   82.35    5.07
  -2   7  -9   84.49    5.67
  -2   7  -9   85.49    5.27
   2  -7  10    6.13    0.72
  -2   7 -10    6.38    1.28
  -2   7 -10    5.43    1.18
   2  -7  11  490.50   34.40
  -2   7 -11  477.34   34.06
  -2   7 -11  510.15   36.83
   2  -7  12    0.13    0.29
  -2   7 -12    0.38    0.53
  -2   7 -12    1.09    0.73
   2  -7  13   16.59    2.14
  -2   7 -13   51.76    3.26
   2  -7  14  100.33    6.97
  -2   7 -14   98.32    6.60
   2  -7  15  148.74   10.20
  -2   7 -15  152.91   10.24
   2  -7  16   30.46    2.43
  -2   7 -16   30.42    2.35
   2  -7  17   27.80    2.14
  -2   7 -17   29.02    2.19
  -2   7 -18  102.57    6.31
  -2   6  19    8.42    1.03
   2  -6 -18    8.70    0.94
   2  -6 -18    6.53    0.56
   2  -6 -17   52.34    3.31
   2  -6 -17   41.50    2.57
   2  -6 -16   28.01    1.96
   2  -6 -16   23.13    1.60
   2  -6 -15   69.06    4.41
   2  -6 -15   77.79    4.81
   2  -6 -14  316.57   21.77
   2  -6 -14  364.73   24.25
   2  -6 -13  198.89   13.07
   2  -6 -13  225.64   14.43
   2  -6 -12   29.65    1.98
   2  -6 -12   26.66    1.80
   2  -6 -11   58.26    3.53
   2  -6 -11   56.40    3.43
   2  -6 -10  122.50    7.21
   2  -6 -10  128.72    8.01
   2  -6 -10  122.48    7.38
  -2   6  10  115.31    6.75
   2  -6  -9   19.34    1.27
   2  -6  -9   18.47    1.21
   2  -6  -9   19.26    1.25
  -2   6   9   18.59    1.16
  -2   6   9   17.30    1.23
  -2   6   9   18.20    1.17
   2  -6  -8  164.11    9.90
   2  -6  -8  177.31   10.75
   2  -6  -8  186.99   11.18
   2  -6  -8  165.62    9.94
  -2   6   8  184.91   10.96
  -2   6   8  181.59   10.97
  -2   6   8  175.92   10.49
  -2   6   8  181.40   10.89
   2  -6  -7  573.67   39.37
   2  -6  -7  538.52   37.47
   2  -6  -7  622.15   42.46
   2  -6  -7  457.86   32.14
  -2   6   7  597.02   40.72
  -2   6   7  627.91   43.15
  -2   6   7  623.45   42.77
  -2   6   7  611.98   42.32
   2  -6  -6    1.31    0.30
   2  -6  -6    2.16    0.35
   2  -6  -6    1.87    0.29
   2  -6  -6    1.18    0.49
  -2   6   6    1.51    0.28
  -2   6   6    2.65    0.34
  -2   6   6    2.15    0.40
  -2   6   6    1.03    0.40
   2  -6  -5   37.78    2.25
   2  -6  -5   42.35    2.62
   2  -6  -5   40.21    2.37
   2  -6  -5   40.83    2.16
  -2   6   5   43.63    2.54
  -2   6   5   42.50    2.26
  -2   6   5   40.93    2.21
  -2   6   5   44.64    2.87
   2  -6  -4   12.50    0.84
   2  -6  -4   13.46    0.96
   2  -6  -4   13.14    0.87
   2  -6  -4   11.46    1.03
  -2   6   4   12.48    1.33
  -2   6   4   11.79    0.67
  -2   6   4   11.47    0.86
  -2   6   4   11.47    0.88
   2  -6  -3   93.69    5.88
   2  -6  -3   94.19    5.00
   2  -6  -3   96.20    4.89
   2  -6  -3   98.52    5.21
   2  -6  -3   96.97    4.82
   2  -6  -3  100.30    5.96
  -2   6   3   88.30    4.78
  -2   6   3  106.98    6.03
  -2   6   3  108.70    5.69
  -2   6   3   99.69    6.26
   2  -6  -2  217.70   12.51
   2  -6  -2  243.75   15.09
   2  -6  -2  232.35   13.45
   2  -6  -2  234.12   14.26
   2  -6  -2  222.55   12.94
   2  -6  -2  223.69   12.91
  -2   6   2  256.89   14.74
  -2   6   2  241.28   14.99
  -2   6   2  236.71   14.44
   2  -6  -1 1355.81  105.30
   2  -6  -1 1337.94  102.44
   2  -6  -1 1234.37   94.30
   2  -6  -1 1409.18  110.08
  -2   6   1 1325.50  103.32
  -2   6   1 1464.06  111.11
  -2   6   1 1346.71  103.36
  -2   6   1 1498.15  116.46
   2  -6   0  706.96   50.32
   2  -6   0  764.83   52.15
   2  -6   0  756.05   51.29
   2  -6   0  781.20   54.36
   2  -6   0  717.64   50.91
  -2   6   0  738.03   52.22
  -2   6   0  778.25   55.08
  -2   6   0  703.75   48.61
  -2   6   0  657.20   46.38
   2  -6   1  273.02   16.45
   2  -6   1  278.38   17.19
   2  -6   1  254.27   15.98
   2  -6   1  249.20   14.48
   2  -6   1  268.71   15.59
  -2   6  -1  249.29   15.36
  -2   6  -1  276.18   17.10
  -2   6  -1  258.66   15.68
  -2   6  -1  289.94   17.62
   2  -6   2 1247.97   92.62
   2  -6   2  953.97   71.28
   2  -6   2 1134.21   87.15
   2  -6   2 1328.91  100.86
   2  -6   2 1322.95  101.49
  -2   6  -2 1204.17   91.53
  -2   6  -2 1231.57   94.25
  -2   6  -2 1325.80  101.85
  -2   6  -2 1351.74  102.18
   2  -6   3  238.30   13.95
   2  -6   3  264.70   16.21
   2  -6   3  249.15   14.49
   2  -6   3  273.31   17.43
   2  -6   3  225.11   14.23
  -2   6  -3  272.94   16.69
  -2   6  -3  263.55   16.41
  -2   6  -3  267.44   16.49
  -2   6  -3  257.07   15.58
   2  -6   4 1544.55  122.11
   2  -6   4 1400.56  111.77
   2  -6   4 1439.65  112.42
   2  -6   4 1575.05  124.82
   2  -6   4 1473.86  115.10
  -2   6  -4 1613.55  128.14
  -2   6  -4 1500.33  119.65
  -2   6  -4 1579.33  124.73
  -2   6  -4 1459.20  116.34
   2  -6   5  589.74   40.46
   2  -6   5  515.17   35.45
   2  -6   5  581.93   39.76
   2  -6   5  535.39   35.71
   2  -6   5  573.22   38.03
  -2   6  -5  577.34   40.04
  -2   6  -5  572.62   39.58
  -2   6  -5  593.76   40.47
  -2   6  -5  537.78   37.03
   2  -6   6   73.82    3.96
   2  -6   6   69.86    4.01
   2  -6   6   78.47    4.14
   2  -6   6   82.43    4.98
   2  -6   6   70.65    4.26
  -2   6  -6   84.60    5.28
  -2   6  -6   78.70    4.79
  -2   6  -6   72.24    4.29
   2  -6   7   92.59    5.56
   2  -6   7   80.77    4.82
   2  -6   7   81.31    4.64
   2  -6   7   87.24    4.71
  -2   6  -7   86.00    5.10
  -2   6  -7   84.86    4.75
  -2   6  -7   88.23    5.08
  -2   6  -7   66.12    4.24
  -2   6  -7   89.31    5.66
   2  -6   8   94.33    5.36
   2  -6   8   89.27    5.29
   2  -6   8   88.29    4.90
  -2   6  -8   91.77    5.54
  -2   6  -8   85.65    4.96
  -2   6  -8   95.76    6.10
  -2   6  -8   91.52    5.25
   2  -6   9    1.26    0.37
   2  -6   9    0.23    0.21
   2  -6   9    0.52    0.21
  -2   6  -9    1.61    0.45
  -2   6  -9    0.71    0.64
   2  -6  10    4.87    0.90
  -2   6 -10    7.75    0.88
  -2   6 -10    4.47    1.02
   2  -6  11   39.07    2.39
  -2   6 -11   40.13    2.82
  -2   6 -11   42.76    3.18
  -2   6 -12  491.47   35.62
  -2   6 -12  461.43   32.73
  -2   6 -13   53.26    3.82
   2  -6  14    4.14    1.05
  -2   6 -14    4.28    1.01
   2  -6  15   16.91    1.71
  -2   6 -15   17.97    1.81
   2  -6  16   99.48    6.68
  -2   6 -16  105.97    7.17
   2  -6  17   22.63    1.79
  -2   6 -17   25.51    2.16
  -2   6 -18   42.03    2.96
   2  -5 -19   14.04    1.40
   2  -5 -19    9.83    1.01
   2  -5 -18   57.53    3.55
   2  -5 -18   74.59    5.48
   2  -5 -17   50.97    3.68
   2  -5 -17   61.09    4.87
   2  -5 -16  109.11    7.12
   2  -5 -16  135.33    8.67
   2  -5 -15   49.61    3.32
   2  -5 -15   55.30    3.72
   2  -5 -14   53.91    3.61
   2  -5 -14   49.89    3.34
   2  -5 -13    4.44    0.86
   2  -5 -13    4.41    0.71
   2  -5 -12  274.34   18.34
   2  -5 -12  290.72   18.87
   2  -5 -11    5.11    0.65
   2  -5 -11    3.11    0.42
   2  -5 -11    3.65    0.69
   2  -5 -10    5.60    0.57
   2  -5 -10    6.99    0.80
   2  -5 -10    6.22    0.68
  -2   5  10    6.64    0.98
   2  -5  -9  318.98   20.56
   2  -5  -9  301.53   19.35
   2  -5  -9  300.46   19.20
  -2   5   9  299.70   19.48
  -2   5   9  293.66   19.02
   2  -5  -8    1.80    0.24
   2  -5  -8    1.85    0.36
   2  -5  -8    0.46    0.35
   2  -5  -8    0.37    0.40
  -2   5   8    0.93    0.37
  -2   5   8    1.75    0.57
  -2   5   8    0.66    0.42
  -2   5   8    0.68    0.24
   2  -5  -7   90.44    5.27
   2  -5  -7   92.68    5.26
   2  -5  -7   93.49    5.26
   2  -5  -7  100.19    5.65
  -2   5   7   95.43    5.45
  -2   5   7   91.82    5.10
  -2   5   7   90.42    5.19
  -2   5   7   77.95    4.40
   2  -5  -6  214.16   12.88
   2  -5  -6  216.39   12.87
   2  -5  -6  229.04   14.07
  -2   5   6  217.83   13.13
  -2   5   6  210.91   12.52
  -2   5   6  234.73   14.16
  -2   5   6  226.31   13.99
   2  -5  -5   12.11    0.78
   2  -5  -5   13.54    1.09
   2  -5  -5   14.47    0.92
  -2   5   5   19.50    1.08
  -2   5   5   12.41    0.89
  -2   5   5   12.54    0.75
  -2   5   5   13.31    0.97
   2  -5  -4 1007.07   74.81
   2  -5  -4  875.93   65.23
   2  -5  -4 1146.68   85.67
   2  -5  -4 1089.03   79.73
  -2   5   4 1085.62   79.90
  -2   5   4 1050.35   77.85
  -2   5   4 1126.50   83.20
  -2   5   4 1170.53   86.57
   2  -5  -3    3.73    0.18
   2  -5  -3    3.75    0.48
   2  -5  -3    4.05    0.32
   2  -5  -3    4.37    1.02
   2  -5  -3    3.54    0.41
  -2   5   3    3.30    0.29
  -2   5   3    5.40    0.54
  -2   5   3    4.08    0.48
   2  -5  -2    3.04    0.20
   2  -5  -2    3.18    0.47
   2  -5  -2    5.18    0.41
   2  -5  -2    2.29    0.22
   2  -5  -2    3.34    0.56
   2  -5  -2    3.49    0.27
  -2   5   2    4.50    0.31
  -2   5   2    2.74    0.37
  -2   5   2    2.61    0.72
  -2   5   2    3.08    0.45
   2  -5  -1    4.11    0.41
   2  -5  -1    3.72    0.61
   2  -5  -1    4.12    0.30
   2  -5  -1    5.42    0.58
  -2   5   1    5.20    0.54
  -2   5   1    5.68    0.34
  -2   5   1    4.74    0.47
  -2   5   1    4.00    0.28
  -2   5   1    5.07    0.56
   2  -5   0  253.36   14.82
   2  -5   0  266.86   16.91
   2  -5   0  281.01   16.65
   2  -5   0  269.02   16.34
  -2   5   0  258.24   15.11
  -2   5   0  266.53   16.22
  -2   5   0  283.22   17.45
  -2   5   0  306.50   17.74
  -2   5   0  269.15   16.22
   2  -5   1   35.79    2.14
   2  -5   1   31.04    1.51
   2  -5   1   34.56    2.05
   2  -5   1   40.57    1.87
   2  -5   1   34.40    2.04
  -2   5  -1   37.86    2.08
  -2   5  -1   46.22    2.19
  -2   5  -1   31.94    1.83
  -2   5  -1   34.40    1.98
   2  -5   2   80.27    5.06
   2  -5   2   92.57    5.08
   2  -5   2   88.92    4.49
   2  -5   2   80.19    4.16
   2  -5   2   87.81    4.94
  -2   5  -2   87.19    4.62
  -2   5  -2  103.84    5.71
  -2   5  -2   88.41    4.99
  -2   5  -2  110.98    5.96
   2  -5   3 2277.54  191.50
   2  -5   3 2274.48  190.68
   2  -5   3 2221.06  184.63
   2  -5   3 2016.87  169.96
   2  -5   3 2079.54  173.12
  -2   5  -3 2095.12  176.61
  -2   5  -3 2267.08  191.97
  -2   5  -3 2250.77  189.18
  -2   5  -3 2390.72  199.68
   2  -5   4  143.16    8.27
   2  -5   4  128.44    7.10
   2  -5   4  140.02    7.64
   2  -5   4  142.94    8.26
   2  -5   4  121.89    7.16
  -2   5  -4  137.89    8.81
  -2   5  -4  137.10    7.79
  -2   5  -4  142.42    8.17
  -2   5  -4  145.56    8.27
   2  -5   5    4.28    0.48
   2  -5   5    2.48    0.67
   2  -5   5    2.80    0.30
   2  -5   5    2.56    0.55
   2  -5   5    2.80    0.47
  -2   5  -5    2.78    0.72
   2  -5   6  400.51   25.92
   2  -5   6  411.55   26.33
   2  -5   6  383.30   24.55
   2  -5   6  388.13   25.75
   2  -5   6  403.92   26.42
  -2   5  -6  374.77   24.54
  -2   5  -6  392.87   25.40
  -2   5  -6  394.04   25.88
  -2   5  -6  416.28   26.89
  -2   5  -6  404.27   26.89
   2  -5   7   23.59    1.48
   2  -5   7   25.05    1.77
   2  -5   7   22.53    1.30
   2  -5   7   21.83    1.40
   2  -5   7   22.06    1.27
  -2   5  -7   21.43    1.49
  -2   5  -7   23.43    1.84
  -2   5  -7   25.84    1.41
  -2   5  -7   23.91    1.44
  -2   5  -7   21.39    1.55
   2  -5   8 1076.49   82.03
   2  -5   8 1018.77   76.76
   2  -5   8 1147.59   87.17
   2  -5   8 1123.98   85.25
   2  -5   8  994.55   75.07
  -2   5  -8 1108.73   82.70
  -2   5  -8  996.99   77.08
  -2   5  -8 1079.26   82.46
  -2   5  -8  962.50   75.27
   2  -5   9   48.31    3.01
   2  -5   9   42.94    2.45
   2  -5   9   44.38    2.56
  -2   5  -9   40.84    2.69
  -2   5  -9   48.29    3.28
   2  -5  10  489.66   33.15
   2  -5  10  464.59   31.87
  -2   5 -10  497.83   34.83
  -2   5 -10  531.34   37.14
   2  -5  11   27.88    1.69
  -2   5 -11   29.85    2.34
  -2   5 -11   26.57    2.11
   2  -5  12    3.67    0.52
  -2   5 -12    3.66    0.97
  -2   5 -12    3.38    0.94
   2  -5  13  185.49   11.72
   2  -5  13  198.09   13.37
  -2   5 -13  199.67   14.52
   2  -5  14  157.86    9.95
   2  -5  14  166.60   11.09
  -2   5 -14  172.55   11.63
   2  -5  15   69.56    4.22
   2  -5  15   70.03    4.72
  -2   5 -15   77.15    5.39
   2  -5  16    0.27    0.48
   2  -5  16    0.79    0.32
  -2   5 -16    0.33    0.71
   2  -5  17  256.81   17.73
   2  -5  17  268.02   17.61
  -2   5 -17  314.85   21.59
   2  -5  18   18.51    1.07
  -2   5 -18   35.93    2.51
   2  -4 -20   34.43    2.47
   2  -4 -19   72.69    4.51
   2  -4 -19   94.04    5.98
   2  -4 -18    0.54    0.65
   2  -4 -18    0.76    0.42
   2  -4 -17  190.17   12.39
   2  -4 -17  153.37   10.19
   2  -4 -16   13.49    1.50
   2  -4 -16   12.31    1.25
   2  -4 -15  356.50   24.07
   2  -4 -15  318.84   22.18
   2  -4 -14  116.58    7.72
   2  -4 -14  129.01    8.20
   2  -4 -13  278.61   18.41
   2  -4 -13  251.98   16.99
   2  -4 -12  458.29   32.91
   2  -4 -12  674.89   48.03
   2  -4 -11  641.00   46.46
   2  -4 -11  636.51   44.75
   2  -4 -11  658.37   47.15
  -2   4  11  667.82   47.78
   2  -4 -10  934.90   68.63
   2  -4 -10  743.77   56.06
   2  -4 -10  914.26   67.10
  -2   4  10  875.02   65.32
  -2   4  10  923.77   68.46
   2  -4  -9    1.83    0.72
   2  -4  -9    2.36    1.19
   2  -4  -9    1.69    0.48
  -2   4   9    1.90    0.68
  -2   4   9    4.30    0.58
  -2   4   9    2.92    0.51
   2  -4  -8 1172.14   89.14
   2  -4  -8 1106.79   84.04
   2  -4  -8  999.34   75.95
   2  -4  -8 1042.99   79.85
  -2   4   8 1161.07   88.01
  -2   4   8 1108.61   84.91
  -2   4   8 1209.77   91.96
  -2   4   8 1180.06   88.28
   2  -4  -7  279.03   17.28
   2  -4  -7  251.30   15.33
   2  -4  -7  285.32   17.65
   2  -4  -7  240.06   15.32
  -2   4   7  280.61   17.14
  -2   4   7  271.74   16.96
  -2   4   7  298.99   18.48
  -2   4   7  288.72   17.44
   2  -4  -6  664.01   47.22
   2  -4  -6  841.98   60.07
   2  -4  -6  797.71   56.73
   2  -4  -6  788.25   55.90
  -2   4   6  796.67   56.22
  -2   4   6  859.17   60.94
  -2   4   6  793.09   56.54
  -2   4   6  810.19   57.21
   2  -4  -5    4.21    0.37
   2  -4  -5    2.17    0.37
   2  -4  -5    2.16    0.33
  -2   4   5    2.72    0.36
  -2   4   5    2.47    0.45
  -2   4   5    2.37    0.39
  -2   4   5    3.01    0.29
   2  -4  -4  286.17   17.48
   2  -4  -4  323.95   20.15
   2  -4  -4  281.25   17.17
   2  -4  -4  320.53   19.24
  -2   4   4  279.88   17.15
  -2   4   4  308.66   19.12
  -2   4   4  308.07   18.53
  -2   4   4  332.65   20.84
   2  -4  -3  158.37    8.56
   2  -4  -3  177.81    9.21
   2  -4  -3  142.25    8.34
   2  -4  -3  139.70    7.77
   2  -4  -3  161.68    9.38
   2  -4  -3  156.36    8.24
  -2   4   3  160.95    8.90
  -2   4   3  136.99    7.97
  -2   4   3  173.88    9.82
  -2   4   3  148.91    8.12
   2  -4  -2 1019.50   74.91
   2  -4  -2 1049.61   75.85
   2  -4  -2 1029.25   75.27
   2  -4  -2 1137.34   84.68
   2  -4  -2 1122.90   81.43
   2  -4  -2 1084.29   78.33
  -2   4   2 1120.74   82.81
  -2   4   2  947.46   69.68
  -2   4   2 1010.24   73.31
  -2   4   2 1163.06   85.02
   2  -4  -1   66.89    3.58
   2  -4  -1   71.17    3.74
   2  -4  -1   77.54    3.99
   2  -4  -1   71.92    4.01
  -2   4   1   75.85    3.74
  -2   4   1   62.88    3.40
  -2   4   1   68.48    3.67
  -2   4   1   79.59    4.12
  -2   4   1   69.77    3.36
   2  -4   0  845.18   58.93
   2  -4   0  742.50   52.56
   2  -4   0  745.30   51.77
   2  -4   0  779.96   54.90
  -2   4   0  788.93   55.24
  -2   4   0  770.15   53.99
  -2   4   0  746.78   51.41
  -2   4   0  902.63   62.12
  -2   4   0  836.22   58.27
   2  -4   1  171.02    9.43
   2  -4   1  150.88    8.32
   2  -4   1  154.53    8.96
   2  -4   1  174.21    9.74
   2  -4   1  207.79   11.98
  -2   4  -1  168.51    9.62
  -2   4  -1  149.67    8.20
  -2   4  -1  174.61    9.82
  -2   4  -1  178.74   10.15
   2  -4   2  770.36   53.88
   2  -4   2  819.05   57.84
   2  -4   2  765.35   54.38
   2  -4   2  853.93   60.14
   2  -4   2  862.11   59.83
  -2   4  -2  924.87   64.88
  -2   4  -2  793.92   55.67
  -2   4  -2  818.18   58.11
  -2   4  -2  839.11   59.29
   2  -4   3  190.72   10.90
   2  -4   3  202.10   11.83
   2  -4   3  206.94   12.50
   2  -4   3  219.31   12.56
   2  -4   3  177.47   10.49
   2  -4   3  216.51   12.36
  -2   4  -3  220.12   12.64
  -2   4  -3  210.75   12.27
  -2   4  -3  197.07   11.38
  -2   4  -3  197.59   11.79
   2  -4   4  184.90   10.64
   2  -4   4  201.18   11.91
   2  -4   4  201.82   11.72
   2  -4   4  196.18   11.20
   2  -4   4  181.84   11.06
   2  -4   4  200.37   11.79
  -2   4  -4  191.69   11.21
  -2   4  -4  204.50   11.93
  -2   4  -4  200.82   12.05
  -2   4  -4  214.40   12.35
   2  -4   5    3.60    0.41
   2  -4   5    2.34    0.33
   2  -4   5    2.30    0.31
   2  -4   5    1.86    0.38
   2  -4   5    1.93    0.87
  -2   4  -5    2.23    0.42
  -2   4  -5    2.74    0.36
  -2   4  -5    2.78    0.58
  -2   4  -5    2.19    0.36
  -2   4  -5    2.67    0.38
   2  -4   6   33.23    1.81
   2  -4   6   39.81    2.14
   2  -4   6   38.41    2.37
   2  -4   6   39.79    2.26
   2  -4   6   35.30    2.00
  -2   4  -6   35.01    2.53
  -2   4  -6   35.39    1.95
  -2   4  -6   37.51    2.49
  -2   4  -6   34.40    1.96
  -2   4  -6   39.42    2.10
   2  -4   7  992.26   73.44
   2  -4   7  927.18   68.53
   2  -4   7  969.19   71.80
   2  -4   7 1027.12   75.71
  -2   4  -7  997.73   73.42
  -2   4  -7  977.48   73.00
  -2   4  -7  907.24   67.10
  -2   4  -7  895.38   66.65
  -2   4  -7 1018.05   76.39
   2  -4   8  219.69   13.33
   2  -4   8  189.00   11.33
   2  -4   8  215.91   12.95
  -2   4  -8  189.88   11.88
  -2   4  -8  214.05   12.39
  -2   4  -8  193.08   11.61
  -2   4  -8  210.25   13.25
  -2   4  -8  148.84   10.55
   2  -4   9  330.43   20.91
   2  -4   9  250.15   15.73
   2  -4   9  292.00   18.50
  -2   4  -9  288.34   18.91
  -2   4  -9  264.15   17.28
  -2   4  -9  269.22   16.96
   2  -4  10   23.80    1.38
  -2   4 -10   27.07    2.01
  -2   4 -10   27.51    2.08
  -2   4 -10   25.68    1.62
  -2   4 -11   37.34    2.71
  -2   4 -11   36.41    2.27
  -2   4 -11   36.94    2.69
   2  -4  12    3.37    0.53
  -2   4 -12    1.11    0.78
  -2   4 -12    0.66    0.67
   2  -4  13   12.74    1.13
   2  -4  13   14.68    1.46
  -2   4 -13   13.75    1.66
   2  -4  14   51.49    3.63
   2  -4  14   54.98    3.49
  -2   4 -14   56.83    4.30
   2  -4  15   20.98    1.56
   2  -4  15   21.38    1.73
  -2   4 -15   22.17    2.21
   2  -4  16   24.97    1.75
   2  -4  16   23.18    1.73
  -2   4 -16   27.92    3.37
   2  -4  17    0.14    0.33
  -2   4 -17    0.48    0.69
   2  -4  18   65.03    3.90
  -2   4 -18   71.49    5.86
  -2   4 -19   39.87    2.92
   2  -3 -20    0.35    0.35
   2  -3 -20    0.58    0.64
   2  -3 -19    3.12    1.03
   2  -3 -19    4.40    1.00
   2  -3 -18  104.28    7.46
   2  -3 -18  128.20    8.35
   2  -3 -17    3.42    0.98
   2  -3 -17    2.86    0.77
   2  -3 -16  103.98    7.05
   2  -3 -16  120.74    7.89
   2  -3 -15   15.10    1.68
   2  -3 -15   13.98    1.42
   2  -3 -14   84.60    5.69
   2  -3 -14   90.69    5.93
   2  -3 -13  180.11   11.85
   2  -3 -13  208.10   14.13
   2  -3 -12    5.72    0.88
   2  -3 -12    6.17    1.01
  -2   3  12    5.82    0.51
   2  -3 -11  244.62   15.10
   2  -3 -11  250.12   16.03
   2  -3 -11  232.57   15.79
  -2   3  11  259.13   16.33
   2  -3 -10   40.01    2.55
   2  -3 -10   41.26    2.39
   2  -3 -10   43.09    2.79
  -2   3  10   42.85    2.62
  -2   3  10   39.13    2.34
  -2   3  10   39.40    2.73
   2  -3  -9  710.05   50.33
   2  -3  -9  691.16   49.34
   2  -3  -9  605.88   42.55
  -2   3   9  669.09   47.31
  -2   3   9  705.55   49.94
  -2   3   9  649.70   46.50
   2  -3  -8   21.70    1.07
   2  -3  -8   24.97    1.58
   2  -3  -8   28.25    1.88
   2  -3  -8   25.27    1.64
  -2   3   8   24.27    1.53
  -2   3   8   25.02    1.22
  -2   3   8   21.89    1.66
  -2   3   8   29.38    1.73
   2  -3  -7   24.13    1.43
   2  -3  -7   15.04    1.29
   2  -3  -7   19.68    1.29
  -2   3   7   16.90    1.05
  -2   3   7   16.24    1.80
  -2   3   7   15.71    0.85
  -2   3   7   15.46    1.11
   2  -3  -6   38.05    2.19
   2  -3  -6   41.47    2.04
   2  -3  -6   38.94    2.26
   2  -3  -6   38.89    2.13
  -2   3   6   39.14    2.32
  -2   3   6   37.91    2.21
  -2   3   6   42.78    2.36
   2  -3  -5  185.95   10.92
   2  -3  -5  198.94   11.72
   2  -3  -5  195.67   11.25
   2  -3  -5  176.04   10.19
  -2   3   5  184.77   10.49
  -2   3   5  197.27   11.51
  -2   3   5  203.24   12.25
  -2   3   5  189.17   11.45
   2  -3  -4  324.31   18.69
   2  -3  -4  314.33   18.11
   2  -3  -4  332.21   20.61
   2  -3  -4  336.66   20.48
   2  -3  -4  303.21   18.50
   2  -3  -4  291.69   17.65
  -2   3   4  354.50   21.76
  -2   3   4  324.47   20.13
  -2   3   4  329.04   19.68
  -2   3   4  280.57   17.00
   2  -3  -3  133.42    6.96
   2  -3  -3  116.16    6.33
   2  -3  -3  127.99    6.53
   2  -3  -3  138.70    7.81
   2  -3  -3  119.01    6.47
   2  -3  -3  138.92    7.28
  -2   3   3  135.17    7.07
  -2   3   3  135.48    7.33
  -2   3   3  141.56    7.85
  -2   3   3  112.23    6.11
   2  -3  -2  544.93   34.80
   2  -3  -2  523.69   33.11
   2  -3  -2  497.04   32.10
   2  -3  -2  451.52   29.32
   2  -3  -2  552.81   36.25
   2  -3  -2  557.25   35.58
  -2   3   2  454.71   29.54
  -2   3   2  515.85   33.67
  -2   3   2  496.31   31.48
  -2   3   2  560.83   36.55
   2  -3  -1   20.75    1.09
   2  -3  -1   21.45    1.06
   2  -3  -1   20.11    1.28
   2  -3  -1   21.67    1.11
   2  -3  -1   22.88    1.52
  -2   3   1   20.43    1.16
  -2   3   1   23.51    1.32
  -2   3   1   23.18    1.11
  -2   3   1   24.09    1.00
   2  -3   0 3147.92  274.97
   2  -3   0 3544.94  309.23
   2  -3   0 3347.49  291.50
   2  -3   0 2872.66  250.19
  -2   3   0 3145.75  273.75
  -2   3   0 3244.15  282.82
  -2   3   0 2107.79  182.86
  -2   3   0 3293.83  287.06
   2  -3   1  975.28   69.44
   2  -3   1  873.02   62.35
   2  -3   1  890.67   63.21
   2  -3   1  875.91   62.75
   2  -3   1  981.74   69.29
  -2   3  -1  931.35   66.45
  -2   3  -1  897.09   63.20
  -2   3  -1  925.84   66.27
  -2   3  -1  962.16   68.33
   2  -3   2 2085.17  173.21
   2  -3   2 1930.63  160.43
   2  -3   2 2365.41  195.47
   2  -3   2 2133.21  177.06
   2  -3   2 2204.61  181.94
   2  -3   2 2350.17  194.70
  -2   3  -2 2338.21  193.15
  -2   3  -2 2181.04  180.12
  -2   3  -2 2120.67  176.48
  -2   3  -2 2292.27  189.98
   2  -3   3  162.02    8.85
   2  -3   3  156.81    8.79
   2  -3   3  145.82    8.01
   2  -3   3  143.20    8.04
   2  -3   3  129.53    7.20
   2  -3   3  141.58    7.90
  -2   3  -3  145.97    8.36
  -2   3  -3  143.78    7.99
  -2   3  -3  164.91    9.28
  -2   3  -3  157.93    8.75
   2  -3   4  377.50   23.90
   2  -3   4  396.19   24.58
   2  -3   4  368.62   22.91
   2  -3   4  324.60   20.39
  -2   3  -4  356.91   22.90
  -2   3  -4  371.73   23.35
  -2   3  -4  345.98   21.88
  -2   3  -4  378.51   23.87
  -2   3  -4  366.88   22.82
  -2   3  -4  338.93   21.29
   2  -3   5  226.17   13.95
   2  -3   5  195.23   11.45
   2  -3   5  238.84   14.00
   2  -3   5  221.96   12.97
  -2   3  -5  216.03   13.13
  -2   3  -5  228.05   13.28
  -2   3  -5  212.11   12.57
  -2   3  -5  220.02   12.93
  -2   3  -5  212.27   12.68
  -2   3  -5  210.03   12.39
   2  -3   6  168.51    9.93
   2  -3   6  178.80   10.34
   2  -3   6  152.31    8.72
  -2   3  -6  158.31    9.34
  -2   3  -6  169.40    9.58
  -2   3  -6  167.16   10.05
  -2   3  -6  164.55    9.79
  -2   3  -6  155.04    8.81
  -2   3  -6  165.44    9.57
   2  -3   7  255.69   15.70
   2  -3   7  249.81   15.29
   2  -3   7  231.82   13.96
  -2   3  -7  246.51   14.73
  -2   3  -7  264.98   16.56
  -2   3  -7  256.11   17.90
  -2   3  -7  236.99   14.51
  -2   3  -7  222.52   14.01
   2  -3   8  407.00   26.32
   2  -3   8  462.12   30.28
   2  -3   8  438.09   28.67
  -2   3  -8  413.33   27.67
  -2   3  -8  423.75   28.37
  -2   3  -8  414.94   27.17
  -2   3  -8  372.57   24.11
  -2   3  -8  403.79   25.65
   2  -3   9  282.48   17.72
   2  -3   9  305.19   19.56
   2  -3   9  231.08   14.09
  -2   3  -9  262.40   16.99
  -2   3  -9  255.19   16.51
  -2   3  -9  262.02   16.41
  -2   3 -10  476.50   33.06
  -2   3 -10  463.11   32.13
  -2   3 -10  465.64   31.52
  -2   3 -11    2.56    0.70
  -2   3 -11    2.80    0.84
  -2   3 -11    2.66    1.00
  -2   3 -12  238.93   16.24
  -2   3 -12  248.27   15.96
   2  -3  13    1.63    0.59
  -2   3 -13    2.26    1.56
  -2   3 -13    2.73    0.66
   2  -3  14  335.43   23.57
   2  -3  14  395.67   26.79
  -2   3 -14  393.70   28.02
   2  -3  15   28.08    1.99
   2  -3  15   32.14    2.85
  -2   3 -15   32.06    2.82
   2  -3  16  221.91   14.49
  -2   3 -16  219.46   15.41
   2  -3  17   93.90    5.92
  -2   3 -17   93.38    6.63
   2  -3  18    1.77    0.54
  -2   3 -18    1.51    0.87
   2  -3  19   34.44    2.19
  -2   3 -19   36.56    2.76
   2  -2 -20  251.61   16.53
   2  -2 -20  193.12   13.38
   2  -2 -19   33.00    2.48
   2  -2 -19   40.03    2.99
   2  -2 -18  139.69    9.18
   2  -2 -18  115.42    7.72
   2  -2 -17   55.06    4.63
   2  -2 -17   58.82    4.18
   2  -2 -16  135.12    8.90
   2  -2 -16  119.83    8.19
   2  -2 -15   34.14    2.66
   2  -2 -15   32.59    2.55
   2  -2 -14  133.62    8.53
   2  -2 -14  115.94    8.39
   2  -2 -13  110.94    6.90
   2  -2 -13   96.19    6.28
  -2   2  13   99.62    5.66
   2  -2 -12    1.20    1.07
   2  -2 -12    0.69    0.54
  -2   2  12    1.71    0.48
   2  -2 -11  320.08   20.35
   2  -2 -11  329.43   21.47
   2  -2 -11  315.31   20.96
  -2   2  11  343.18   22.31
  -2   2  11  304.25   20.24
   2  -2 -10  290.22   18.53
   2  -2 -10  327.04   22.17
   2  -2 -10  342.96   22.34
  -2   2  10  350.98   23.39
  -2   2  10  320.56   21.13
   2  -2  -9  338.91   21.52
   2  -2  -9  301.43   18.39
   2  -2  -9  336.46   21.89
   2  -2  -9  358.47   23.12
  -2   2   9  328.62   21.43
  -2   2   9  358.20   22.90
   2  -2  -8 1015.09   74.67
   2  -2  -8  988.80   73.68
   2  -2  -8 1024.34   75.89
   2  -2  -8  917.28   66.33
   2  -2  -8  905.92   64.45
  -2   2   8 1072.22   78.81
  -2   2   8  965.16   71.83
  -2   2   8  927.48   67.35
  -2   2   8 1102.71   78.25
   2  -2  -7  569.01   37.67
   2  -2  -7  658.08   44.82
   2  -2  -7  567.99   37.53
   2  -2  -7  599.01   40.96
   2  -2  -7  615.19   42.55
  -2   2   7  641.54   42.34
  -2   2   7  613.80   41.54
  -2   2   7  591.57   39.27
  -2   2   7  592.13   40.65
   2  -2  -6 1465.19  113.72
   2  -2  -6 1287.94   98.21
   2  -2  -6 1332.87  101.89
   2  -2  -6 1407.66  110.15
   2  -2  -6 1418.88  110.02
  -2   2   6 1496.40  114.10
  -2   2   6 1481.85  113.16
  -2   2   6 1402.39  109.89
  -2   2   6 1443.84  111.81
  -2   2   6 1392.89  108.26
   2  -2  -5   99.21    5.09
   2  -2  -5  109.95    6.16
   2  -2  -5  102.35    5.65
   2  -2  -5   90.92    4.62
   2  -2  -5  107.10    5.94
  -2   2   5  104.33    5.74
  -2   2   5   97.21    4.99
  -2   2   5  108.52    5.98
  -2   2   5  102.32    5.68
  -2   2   5  106.68    5.50
   2  -2  -4 3251.70  285.81
   2  -2  -4 2815.96  247.54
   2  -2  -4 2381.54  208.38
   2  -2  -4 3967.96  349.01
   2  -2  -4 3432.04  301.30
  -2   2   4 2814.01  246.71
  -2   2   4 3812.11  336.26
  -2   2   4 3490.31  307.24
  -2   2   4 2990.50  262.48
  -2   2   4 2844.83  248.53
   2  -2  -3 2010.10  163.41
   2  -2  -3 1935.63  157.42
   2  -2  -3 1994.58  161.15
   2  -2  -3 2213.68  180.80
   2  -2  -3 1934.95  156.23
  -2   2   3 2003.45  161.71
  -2   2   3 2103.17  170.98
  -2   2   3 1952.63  158.94
  -2   2   3 1800.03  145.32
  -2   2   3 2125.64  174.22
   2  -2  -2 1004.69   71.30
   2  -2  -2  896.22   63.76
   2  -2  -2 1011.03   71.26
   2  -2  -2  826.25   58.73
   2  -2  -2  962.95   67.20
   2  -2  -2  982.07   70.42
  -2   2   2 1011.68   72.35
  -2   2   2  901.10   64.11
  -2   2   2  888.62   62.00
   2  -2  -1 2371.41  194.78
   2  -2  -1 2018.43  165.28
   2  -2  -1 2239.50  183.29
   2  -2  -1 2111.34  172.62
   2  -2  -1 1880.88  154.13
  -2   2   1 1933.68  158.48
  -2   2   1 2492.21  204.35
  -2   2   1 2119.35  173.45
   2  -2   0  121.95    6.47
   2  -2   0  106.40    5.75
   2  -2   0  119.99    6.84
   2  -2   0  118.92    6.51
  -2   2   0  123.46    6.23
  -2   2   0  134.65    7.44
  -2   2   0  131.56    6.87
  -2   2   0  109.45    5.87
   2  -2   1  986.59   72.44
   2  -2   1 1138.15   81.96
   2  -2   1 1011.08   73.86
   2  -2   1 1054.07   76.73
   2  -2   1 1113.33   80.71
   2  -2   1 1177.52   85.85
  -2   2  -1 1054.70   77.40
  -2   2  -1 1128.35   81.87
  -2   2  -1 1157.87   83.60
  -2   2  -1 1056.13   77.35
   2  -2   2  208.55   11.89
   2  -2   2  226.55   12.71
   2  -2   2  234.89   13.83
   2  -2   2  191.52   10.96
   2  -2   2  213.41   12.25
   2  -2   2  204.97   11.61
  -2   2  -2  211.43   12.29
  -2   2  -2  216.57   12.17
  -2   2  -2  219.28   12.66
  -2   2  -2  220.32   12.57
   2  -2   3 2805.35  240.04
   2  -2   3 2503.04  213.33
   2  -2   3 2376.89  202.56
   2  -2   3 2837.25  241.67
  -2   2  -3 2570.74  219.98
  -2   2  -3 2399.43  204.73
  -2   2  -3 2567.57  219.75
  -2   2  -3 2550.01  216.94
  -2   2  -3 2526.42  215.72
  -2   2  -3 2723.31  232.06
   2  -2   4  407.18   25.52
   2  -2   4  350.94   21.69
   2  -2   4  318.79   19.59
   2  -2   4  382.88   23.81
  -2   2  -4  353.44   21.94
  -2   2  -4  348.09   21.74
  -2   2  -4  332.23   20.64
  -2   2  -4  351.62   21.46
  -2   2  -4  375.34   23.11
  -2   2  -4  363.66   22.90
   2  -2   5  148.81    8.20
   2  -2   5  117.25    6.30
   2  -2   5  123.77    6.86
  -2   2  -5   99.94    6.43
  -2   2  -5  118.21    6.33
  -2   2  -5  118.87    6.93
  -2   2  -5  136.24    7.34
  -2   2  -5  138.60    7.88
  -2   2  -5  119.70    6.79
   2  -2   6   88.75    4.69
   2  -2   6  111.89    6.18
   2  -2   6   98.13    5.44
  -2   2  -6   99.81    5.27
  -2   2  -6   95.51    5.47
  -2   2  -6   96.89    5.39
  -2   2  -6  100.92    5.81
  -2   2  -6   86.12    5.15
   2  -2   7    2.13    0.25
   2  -2   7    2.56    0.81
   2  -2   7    2.66    0.53
  -2   2  -7    2.23    0.30
  -2   2  -7    2.23    0.25
  -2   2  -7    2.75    0.59
  -2   2  -7    5.40    0.56
  -2   2  -7    1.91    0.55
   2  -2   8   57.66    3.81
   2  -2   8   45.64    2.49
   2  -2   8   53.93    3.10
  -2   2  -8   50.48    3.08
  -2   2  -8   40.58    2.13
  -2   2  -8   50.08    3.20
  -2   2  -8   50.15    2.55
  -2   2  -8   51.88    3.02
   2  -2   9  438.17   29.07
   2  -2   9  412.91   27.37
   2  -2   9  377.78   24.19
  -2   2  -9  386.38   25.99
  -2   2  -9  398.20   26.32
  -2   2  -9  414.93   28.86
  -2   2 -10  247.54   16.17
  -2   2 -10  244.32   15.94
  -2   2 -10  231.08   14.82
  -2   2 -11  202.64   13.49
  -2   2 -11  203.58   12.88
   2  -2  12    0.89    0.47
  -2   2 -12    2.70    0.64
  -2   2 -12    1.00    0.80
   2  -2  13  318.68   22.11
  -2   2 -13  376.87   26.63
  -2   2 -13  395.49   26.76
   2  -2  14  119.83    7.74
  -2   2 -14  138.82    9.62
  -2   2 -14  150.36    9.60
   2  -2  15   42.92    3.08
  -2   2 -15   41.88    4.59
   2  -2  16   24.02    2.87
  -2   2 -16   21.13    2.33
   2  -2  17    9.51    1.23
  -2   2 -17    9.71    1.61
   2  -2  18   76.26    4.88
  -2   2 -18   73.75    5.25
   2  -2  19    5.62    0.78
  -2   2 -19    5.49    1.08
   2  -1 -21   85.82    5.34
  -2   1  21  110.02    6.78
   2  -1 -20   42.62    3.09
   2  -1 -20   35.44    3.27
   2  -1 -19  154.75   10.04
   2  -1 -19  125.53    8.48
   2  -1 -18    2.59    0.95
   2  -1 -18    2.38    0.86
   2  -1 -17   29.86    3.37
   2  -1 -17   33.29    2.73
   2  -1 -16   87.07    6.05
   2  -1 -16   94.42    6.25
   2  -1 -15   30.75    2.44
   2  -1 -15   28.91    2.39
   2  -1 -14    1.57    0.72
   2  -1 -14    0.95    0.67
   2  -1 -13    4.81    0.84
   2  -1 -13    1.55    0.70
  -2   1  13    2.05    0.32
   2  -1 -12   21.43    1.74
   2  -1 -12   22.29    2.38
  -2   1  12   23.76    1.63
   2  -1 -11  171.41   10.95
   2  -1 -11  198.75   12.27
  -2   1  11  200.11   12.29
  -2   1  11  177.89   11.30
  -2   1  11  199.35   12.30
   2  -1 -10   92.50    4.97
   2  -1 -10  100.21    6.00
   2  -1 -10   74.92    4.30
   2  -1 -10  106.93    6.28
  -2   1  10   83.58    4.69
  -2   1  10  100.18    6.56
  -2   1  10  110.58    6.87
   2  -1  -9  231.36   14.13
   2  -1  -9  223.05   13.81
   2  -1  -9  238.13   14.21
   2  -1  -9  193.83   11.32
  -2   1   9  194.70   11.49
  -2   1   9  209.38   12.97
  -2   1   9  237.74   14.39
   2  -1  -8    0.53    0.49
   2  -1  -8    0.69    0.45
   2  -1  -8    1.18    0.41
  -2   1   8    2.03    0.24
  -2   1   8    1.09    0.51
  -2   1   8    1.15    0.43
   2  -1  -7  677.67   46.83
   2  -1  -7  759.08   53.44
   2  -1  -7  749.98   52.54
   2  -1  -7  783.56   54.66
  -2   1   7  719.84   49.89
  -2   1   7  704.78   49.57
  -2   1   7  764.92   53.20
   2  -1  -6  146.81    8.38
   2  -1  -6  134.68    7.30
   2  -1  -6  154.14    8.73
   2  -1  -6  150.45    7.74
  -2   1   6  158.44    8.09
  -2   1   6  146.53    8.44
  -2   1   6  144.87    8.10
  -2   1   6  139.60    8.03
  -2   1   6  149.51    8.15
   2  -1  -5  267.78   15.70
   2  -1  -5  290.61   16.67
   2  -1  -5  331.50   19.78
   2  -1  -5  297.85   18.01
   2  -1  -5  282.93   17.08
  -2   1   5  296.87   18.09
  -2   1   5  281.32   17.04
  -2   1   5  275.18   16.37
  -2   1   5  300.15   17.71
  -2   1   5  274.39   15.84
   2  -1  -4 2690.71  225.53
   2  -1  -4 2544.47  213.06
   2  -1  -4 2203.52  183.81
   2  -1  -4 1936.31  161.93
   2  -1  -4 2610.34  218.62
  -2   1   4 2585.15  216.67
  -2   1   4 2524.18  210.56
  -2   1   4 2230.83  186.33
  -2   1   4 2709.24  227.47
  -2   1   4 2054.91  171.02
   2  -1  -3  101.30    5.06
   2  -1  -3   84.29    4.49
   2  -1  -3  110.38    5.51
   2  -1  -3   90.95    4.55
   2  -1  -3   90.38    4.90
  -2   1   3   93.95    5.09
  -2   1   3   94.22    4.82
  -2   1   3   83.35    4.44
  -2   1   3   80.24    4.00
   2  -1  -2  245.47   14.13
   2  -1  -2  257.67   15.02
   2  -1  -2  252.56   14.44
   2  -1  -2  258.56   14.31
   2  -1  -2  229.89   13.08
  -2   1   2  243.69   14.28
  -2   1   2  259.48   14.83
  -2   1   2  214.14   11.88
  -2   1   2  246.23   14.68
   2  -1  -1 2617.71  218.55
   2  -1  -1 2308.33  192.72
   2  -1  -1 2132.42  177.97
   2  -1  -1 3422.83  285.65
  -2   1   1 1944.08  162.25
  -2   1   1 2288.95  191.10
  -2   1   1 2552.09  213.05
  -2   1   1 2663.72  222.44
   2  -1   0  936.57   66.80
   2  -1   0 1000.58   71.46
   2  -1   0 1033.41   73.67
   2  -1   0  953.77   67.16
   2  -1   0 1021.15   73.06
  -2   1   0  917.77   64.63
  -2   1   0  998.40   71.08
  -2   1   0 1139.33   80.99
  -2   1   0  890.96   63.55
  -2   1   0  980.49   69.96
   2  -1   1  306.36   18.40
   2  -1   1  331.89   19.98
   2  -1   1  333.22   20.19
   2  -1   1  325.11   19.32
   2  -1   1  302.44   18.07
   2  -1   1  349.14   20.60
  -2   1  -1  344.65   20.71
  -2   1  -1  330.32   19.79
  -2   1  -1  314.69   18.91
  -2   1  -1  341.89   20.16
   2  -1   2  264.53   15.58
   2  -1   2  302.96   17.70
   2  -1   2  298.71   17.70
   2  -1   2  273.63   15.87
  -2   1  -2  292.26   17.46
  -2   1  -2  248.83   14.75
  -2   1  -2  290.87   17.14
  -2   1  -2  284.25   16.88
  -2   1  -2  291.06   17.13
  -2   1  -2  275.12   15.83
   2  -1   3 2351.51  196.07
   2  -1   3 2718.25  226.45
   2  -1   3 2101.71  174.54
   2  -1   3 2690.31  224.57
  -2   1  -3 2585.84  215.24
  -2   1  -3 2493.07  208.66
  -2   1  -3 1996.84  166.21
  -2   1  -3 2578.12  215.95
  -2   1  -3 2174.27  181.52
  -2   1  -3 1953.60  164.82
   2  -1   4   68.01    3.44
   2  -1   4   53.90    2.57
   2  -1   4   54.07    2.83
  -2   1  -4   59.05    2.95
  -2   1  -4   49.09    2.34
  -2   1  -4   54.95    2.95
  -2   1  -4   50.57    2.65
  -2   1  -4   59.01    3.15
  -2   1  -4   44.61    2.64
   2  -1   5  101.73    5.21
   2  -1   5  123.95    6.71
   2  -1   5   99.42    5.46
  -2   1  -5  109.68    6.13
  -2   1  -5  113.67    5.99
  -2   1  -5  105.79    5.95
  -2   1  -5   99.36    5.45
  -2   1  -5   93.55    5.10
   2  -1   6   28.98    1.36
   2  -1   6   30.58    2.08
   2  -1   6   32.44    1.87
  -2   1  -6   23.65    1.44
  -2   1  -6   30.07    1.51
  -2   1  -6   26.76    1.71
  -2   1  -6   25.44    1.52
  -2   1  -6   28.77    1.72
   2  -1   7   12.93    1.38
   2  -1   7   12.35    0.61
   2  -1   7   14.63    1.07
  -2   1  -7   12.58    0.97
  -2   1  -7   12.50    1.09
  -2   1  -7    9.70    0.60
  -2   1  -7   11.93    0.95
  -2   1  -7   12.74    0.69
   2  -1   8    6.87    0.76
   2  -1   8    5.92    1.12
   2  -1   8    5.15    0.31
  -2   1  -8    6.13    0.83
  -2   1  -8    5.75    0.64
  -2   1  -8    5.72    1.06
  -2   1  -8    5.04    0.45
  -2   1  -8    6.53    0.39
   2  -1   9    1.78    0.97
   2  -1   9    1.21    0.54
  -2   1  -9    0.81    0.34
  -2   1  -9    1.34    0.51
  -2   1  -9    1.68    0.65
   2  -1  10  107.20    6.42
   2  -1  10   83.83    5.09
  -2   1 -10   90.89    5.85
  -2   1 -10   92.89    5.58
   2  -1  11   29.86    1.92
  -2   1 -11   32.34    2.25
  -2   1 -11   33.44    2.61
   2  -1  12  437.09   30.73
  -2   1 -12  522.67   37.38
  -2   1 -12  535.32   37.18
  -2   1 -13  340.44   22.99
  -2   1 -13  314.51   22.27
  -2   1 -14  377.28   25.91
  -2   1 -14  332.11   25.15
  -2   1 -15   31.27    2.51
  -2   1 -15   22.03    2.42
   2  -1  16  402.04   28.05
  -2   1 -16  372.56   27.22
   2  -1  17   13.44    1.49
  -2   1 -17   11.98    1.70
   2  -1  18  143.34    9.22
  -2   1 -18  135.76    9.29
   2  -1  19    0.40    0.47
  -2   1 -19    0.26    0.59
   2   0 -21    1.89    0.58
  -2   0  21    1.91    0.65
   2   0 -20   60.25    4.88
   2   0 -20   70.68    4.61
   2   0 -19    0.57    0.66
   2   0 -19    0.47    0.65
   2   0 -18   77.26    5.18
   2   0 -18   68.23    5.90
   2   0 -17    0.96    0.71
   2   0 -17    0.30    1.33
   2   0 -16  232.50   16.30
   2   0 -16  265.55   17.58
   2   0 -15    0.57    0.71
   2   0 -15    1.03    0.67
   2   0 -14  336.99   23.53
   2   0 -14  380.09   25.37
  -2   0  14  344.86   22.40
   2   0 -13   39.40    2.88
   2   0 -13   44.65    3.71
  -2   0  13   40.21    2.56
   2   0 -12  391.89   25.91
   2   0 -12  357.30   24.29
  -2   0  12  357.77   23.56
   2   0 -11  306.90   19.52
   2   0 -11  321.79   21.37
   2   0 -11  355.22   22.94
  -2   0  11  335.56   21.19
  -2   0  11  365.16   23.59
  -2   0  11  284.58   18.40
  -2   0  11  327.59   21.38
   2   0 -10  191.98   11.46
   2   0 -10  280.08   16.70
   2   0 -10  198.32   12.51
  -2   0  10  180.52   10.88
  -2   0  10  199.13   12.40
  -2   0  10  210.22   12.54
  -2   0  10  214.28   13.09
   2   0  -9   53.77    3.21
   2   0  -9   46.62    2.55
  -2   0   9   57.24    3.32
  -2   0   9   46.76    2.59
  -2   0   9   57.56    3.18
  -2   0   9   53.39    3.21
   2   0  -8  327.49   20.58
   2   0  -8  341.75   21.61
   2   0  -8  290.53   18.05
   2   0  -8  347.02   21.52
  -2   0   8  335.05   20.96
  -2   0   8  310.14   19.66
  -2   0   8  297.42   18.82
   2   0  -7  556.38   36.90
   2   0  -7  505.73   33.49
   2   0  -7  542.61   36.39
   2   0  -7  547.97   36.54
  -2   0   7  526.65   35.30
  -2   0   7  550.07   36.55
   2   0  -6 1712.14  135.92
   2   0  -6 1650.90  131.37
   2   0  -6 1768.71  140.09
   2   0  -6 1560.08  123.26
  -2   0   6 1628.56  129.17
  -2   0   6 1686.84  133.90
  -2   0   6 1607.73  127.75
   2   0  -5   47.90    2.64
   2   0  -5   52.94    2.82
   2   0  -5   51.92    2.71
   2   0  -5   54.19    2.91
  -2   0   5   50.56    2.58
  -2   0   5   49.83    2.83
  -2   0   5   52.65    2.71
  -2   0   5   51.59    2.77
   2   0  -4 2196.23  179.72
   2   0  -4 2040.19  166.52
   2   0  -4 1921.03  157.05
   2   0  -4 2097.89  171.46
  -2   0   4 1856.72  151.52
  -2   0   4 2169.51  178.42
  -2   0   4 2235.27  183.26
  -2   0   4 2058.96  168.54
   2   0  -3  133.06    7.22
   2   0  -3  127.37    6.76
   2   0  -3  129.94    6.96
   2   0  -3  117.17    6.15
  -2   0   3  121.49    6.33
  -2   0   3  122.53    6.37
  -2   0   3  127.40    6.83
  -2   0   3  138.39    7.40
  -2   0   3  136.23    7.48
   2   0  -2 1386.72  102.88
   2   0  -2 1360.52  101.11
   2   0  -2 1433.43  106.37
   2   0  -2 1065.71   78.69
   2   0  -2 1091.56   80.56
   2   0  -2 1064.75   78.94
  -2   0   2 1295.41   96.77
  -2   0   2 1290.57   95.82
  -2   0   2 1419.90  105.62
  -2   0   2 1382.13  103.05
   2   0  -1  388.88   23.32
   2   0  -1  372.41   22.65
   2   0  -1  365.15   22.22
   2   0  -1  376.83   22.89
   2   0  -1  384.51   23.57
  -2   0   1  376.12   22.87
  -2   0   1  390.13   23.92
  -2   0   1  398.44   24.28
  -2   0   1  357.49   22.33
   2   0   0    3.39    0.31
   2   0   0    3.32    0.36
   2   0   0    2.84    0.27
   2   0   0    4.26    0.25
   2   0   0    2.64    0.34
  -2   0   0    1.85    0.61
  -2   0   0    2.99    0.22
  -2   0   0    3.45    0.35
  -2   0   0    4.06    0.25
   2   0   1   30.92    1.59
   2   0   1   32.35    1.60
   2   0   1   30.88    1.58
   2   0   1   32.98    1.53
   2   0   1   23.99    1.44
   2   0   1   29.13    1.40
   2   0   1   35.40    1.81
  -2   0  -1   30.55    1.72
  -2   0  -1   32.15    1.37
  -2   0  -1   30.38    1.51
   2   0   2  896.68   62.53
   2   0   2  945.72   66.11
   2   0   2  881.44   59.91
   2   0   2  956.55   66.38
   2   0   2  742.80   51.54
  -2   0  -2  660.42   44.84
  -2   0  -2  917.09   63.83
  -2   0  -2  826.72   57.52
  -2   0  -2  735.72   51.10
   2   0   3  677.76   45.27
   2   0   3  716.39   47.70
   2   0   3  647.56   43.43
   2   0   3  642.00   41.76
   2   0   3  551.97   36.85
  -2   0  -3  540.87   36.15
  -2   0  -3  684.98   45.95
  -2   0  -3  581.38   38.95
   2   0   4   28.62    1.58
   2   0   4   31.82    1.70
   2   0   4   33.28    1.69
   2   0   4   30.81    1.31
  -2   0  -4   25.97    1.40
  -2   0  -4   29.05    1.68
  -2   0  -4   25.70    1.35
   2   0   5  121.39    6.65
   2   0   5  103.10    5.23
   2   0   5  128.00    6.81
   2   0   5  102.47    5.67
  -2   0  -5   94.61    5.13
  -2   0  -5  115.15    6.34
  -2   0  -5  100.99    5.55
  -2   0  -5  114.32    6.46
   2   0   6   31.50    1.80
   2   0   6   27.04    1.60
   2   0   6   24.61    1.09
  -2   0  -6   28.21    1.43
  -2   0  -6   22.51    1.20
  -2   0  -6   28.15    1.78
  -2   0  -6   25.45    1.50
   2   0   7  109.00    6.15
   2   0   7   83.13    4.18
   2   0   7   89.16    5.16
   2   0   7   95.43    5.37
  -2   0  -7   99.37    5.87
  -2   0  -7  100.26    5.29
  -2   0  -7   95.82    5.05
  -2   0  -7   90.60    5.15
   2   0   8   29.92    1.90
   2   0   8   33.00    2.53
   2   0   8   27.27    1.65
  -2   0  -8   28.21    1.44
  -2   0  -8   33.17    1.64
  -2   0  -8   30.81    2.09
  -2   0  -8   27.28    1.75
   2   0   9   23.36    1.46
   2   0   9   25.98    1.82
   2   0   9   37.14    2.30
  -2   0  -9   27.05    2.07
  -2   0  -9   27.46    1.83
   2   0  10    2.71    0.40
  -2   0 -10    3.14    0.83
  -2   0 -10    3.04    0.66
   2   0  11   28.18    1.74
  -2   0 -11   33.01    2.57
  -2   0 -11   34.37    2.38
  -2   0 -12   14.06    1.69
  -2   0 -12   15.04    2.21
  -2   0 -13  159.93   11.07
  -2   0 -13  171.35   11.22
  -2   0 -14   32.82    3.54
  -2   0 -14   21.79    2.37
  -2   0 -15  102.28    7.45
  -2   0 -15  109.74    7.47
   2   0  16   57.81    4.20
  -2   0 -16   51.97    4.18
   2   0  17   55.56    3.88
  -2   0 -17   49.94    3.90
   2   0  18   49.71    4.31
  -2   0 -18   44.99    3.52
   2   0  19   20.53    2.48
  -2   0 -19   19.46    1.80
   2   1 -21    5.17    0.83
  -2  -1  21    5.53    0.72
   2   1 -20    1.28    0.62
   2   1 -20    0.68    0.68
   2   1 -19   40.73    3.20
   2   1 -19   43.33    3.04
   2   1 -18    5.08    1.02
   2   1 -18    4.61    1.17
   2   1 -17  115.40    7.56
   2   1 -17  106.61    7.55
   2   1 -16   50.32    3.52
   2   1 -16   46.36    3.65
   2   1 -15    7.72    1.28
   2   1 -15    7.78    1.77
   2   1 -14    4.78    0.91
   2   1 -14    5.33    1.09
  -2  -1  14    4.37    0.79
   2   1 -13  389.01   26.90
   2   1 -13  346.89   23.20
   2   1 -13  425.29   28.44
  -2  -1  13  372.78   24.90
   2   1 -12  183.52   12.70
   2   1 -12  196.44   12.12
   2   1 -12  168.84   10.36
  -2  -1  12  188.05   11.22
  -2  -1  12  163.07    9.96
   2   1 -11    1.63    0.34
   2   1 -11    1.54    0.56
   2   1 -11    2.92    0.67
  -2  -1  11    1.35    0.54
  -2  -1  11    1.83    0.36
  -2  -1  11    2.28    0.62
  -2  -1  11    1.31    0.40
   2   1 -10  170.70   10.70
   2   1 -10  183.51   11.00
   2   1 -10  165.22    9.86
  -2  -1  10  188.27   11.45
  -2  -1  10  180.23   10.61
  -2  -1  10  171.59   10.44
  -2  -1  10  159.10    9.55
   2   1  -9    2.69    0.81
   2   1  -9    1.50    0.55
   2   1  -9    1.86    0.33
  -2  -1   9    3.06    0.55
  -2  -1   9    0.71    0.36
  -2  -1   9    1.07    0.42
   2   1  -8    7.76    0.82
   2   1  -8    7.71    0.72
   2   1  -8    9.97    0.70
  -2  -1   8    8.51    0.69
  -2  -1   8    7.10    0.72
  -2  -1   8    7.94    0.77
   2   1  -7 1701.83  137.57
   2   1  -7 1742.14  140.32
   2   1  -7 1766.09  142.69
  -2  -1   7 1760.46  141.86
  -2  -1   7 1657.16  133.78
  -2  -1   7 1780.01  143.04
  -2  -1   7 1871.78  150.08
   2   1  -6  159.74    9.16
   2   1  -6  171.31    9.66
   2   1  -6  167.72    9.79
   2   1  -6  166.01    9.43
  -2  -1   6  162.14    9.60
  -2  -1   6  169.95    9.70
  -2  -1   6  164.22    9.31
   2   1  -5 3719.86  341.19
   2   1  -5 3860.48  354.37
   2   1  -5 3567.48  327.28
   2   1  -5 3621.06  331.93
  -2  -1   5 3997.76  367.23
  -2  -1   5 3804.67  349.29
  -2  -1   5 4111.80  378.57
  -2  -1   5 3620.13  331.71
   2   1  -4 3114.62  269.64
   2   1  -4 3110.55  269.42
   2   1  -4 2857.25  247.72
   2   1  -4 2345.91  202.29
   2   1  -4 3076.44  266.85
  -2  -1   4 3541.55  307.34
  -2  -1   4 2193.54  188.84
  -2  -1   4 2894.23  250.78
  -2  -1   4 3106.14  269.18
  -2  -1   4 3420.16  297.05
   2   1  -3    3.41    0.42
   2   1  -3    3.37    0.33
   2   1  -3    3.76    0.33
   2   1  -3    3.78    0.42
   2   1  -3    4.16    0.38
  -2  -1   3    4.54    0.28
  -2  -1   3    3.34    0.49
  -2  -1   3    4.50    0.37
  -2  -1   3    6.26    0.54
   2   1  -2 1104.38   80.06
   2   1  -2 1170.47   85.23
   2   1  -2 1014.02   73.71
   2   1  -2 1099.32   80.18
   2   1  -2 1058.50   76.92
   2   1  -2 1086.39   78.86
  -2  -1   2 1101.19   80.59
  -2  -1   2 1200.52   86.90
  -2  -1   2 1065.19   77.63
  -2  -1   2 1110.05   80.99
   2   1  -1  224.77   13.14
   2   1  -1  250.22   14.18
   2   1  -1  238.30   13.61
   2   1  -1  246.54   14.22
  -2  -1   1  237.84   13.49
  -2  -1   1  253.05   14.45
  -2  -1   1  251.77   14.58
  -2  -1   1  244.44   13.91
   2   1   0 2566.83  212.58
   2   1   0 2289.23  189.41
   2   1   0 2565.35  212.17
   2   1   0 2038.46  168.43
  -2  -1   0 2250.92  186.00
  -2  -1   0 2566.33  212.55
  -2  -1   0 2594.98  214.78
  -2  -1   0 1758.88  144.94
   2   1   1 1617.18  128.72
   2   1   1 1896.55  151.36
   2   1   1 1745.66  139.38
   2   1   1 1904.15  151.93
  -2  -1  -1 1753.81  140.57
  -2  -1  -1 1862.70  148.67
  -2  -1  -1 1960.48  156.35
   2   1   2  169.62    9.42
   2   1   2  184.72   10.30
   2   1   2  188.88   10.62
   2   1   2  130.48    7.22
  -2  -1  -2  173.03    9.72
  -2  -1  -2  162.04    9.04
  -2  -1  -2  147.58    8.12
   2   1   3   41.22    2.14
   2   1   3   51.50    2.71
   2   1   3   49.49    3.18
   2   1   3   47.70    2.46
  -2  -1  -3   44.90    2.32
  -2  -1  -3   49.14    2.65
  -2  -1  -3   42.74    2.18
   2   1   4   20.88    1.22
   2   1   4   18.44    1.04
   2   1   4   18.17    1.30
  -2  -1  -4   17.26    1.16
  -2  -1  -4   14.71    0.89
  -2  -1  -4   20.47    1.08
   2   1   5  624.38   42.22
   2   1   5  601.46   38.60
   2   1   5  544.94   36.78
   2   1   5  788.62   53.12
   2   1   5  587.69   37.80
   2   1   5  628.18   42.19
  -2  -1  -5  549.42   36.95
  -2  -1  -5  524.24   35.27
  -2  -1  -5  640.51   43.58
   2   1   6  576.73   38.21
   2   1   6  508.41   32.17
   2   1   6  543.46   36.25
   2   1   6  472.95   29.67
   2   1   6  475.10   31.58
   2   1   6  607.59   39.61
  -2  -1  -6  415.74   27.72
  -2  -1  -6  496.48   32.71
  -2  -1  -6  569.40   38.79
   2   1   7   55.05    3.20
   2   1   7   66.30    3.06
   2   1   7   64.99    3.72
   2   1   7   65.21    3.83
   2   1   7   79.81    4.49
   2   1   7   67.67    3.23
  -2  -1  -7   59.40    3.33
  -2  -1  -7   74.26    4.92
  -2  -1  -7   69.00    3.86
   2   1   8  110.87    6.60
   2   1   8  132.81    7.79
   2   1   8  111.95    6.39
  -2  -1  -8  114.10    6.68
  -2  -1  -8   96.90    5.38
  -2  -1  -8  122.08    7.44
   2   1   9   58.26    3.57
   2   1   9   50.85    3.21
   2   1   9   43.77    2.52
  -2  -1  -9   51.93    3.47
  -2  -1  -9   51.02    2.61
  -2  -1  -9   48.73    2.53
  -2  -1  -9   50.36    3.11
  -2  -1 -10    0.59    0.60
  -2  -1 -10    0.38    0.81
  -2  -1 -11   20.00    1.65
  -2  -1 -11   16.56    1.73
  -2  -1 -12   27.92    2.23
  -2  -1 -12   26.41    2.40
  -2  -1 -13    1.41    0.86
  -2  -1 -13    0.40    0.72
  -2  -1 -14   45.38    3.52
  -2  -1 -14   42.48    3.64
  -2  -1 -15   27.83    2.82
  -2  -1 -15   30.00    2.72
   2   1  16  101.20    6.81
  -2  -1 -16   88.46    6.59
   2   1  17    2.86    1.58
  -2  -1 -17    2.01    1.00
   2   1  18   46.12    3.34
  -2  -1 -18   42.54    3.33
   2   1  19   41.93    2.88
  -2  -1 -19   38.50    2.90
   2   2 -21    9.05    1.68
   2   2 -20    0.19    0.62
  -2  -2  20    0.37    0.39
   2   2 -19   32.46    2.30
   2   2 -19   32.61    2.78
   2   2 -18   91.45    6.63
   2   2 -18   96.47    6.09
   2   2 -17  107.49    7.72
   2   2 -17  111.59    7.11
   2   2 -16  130.30    8.22
   2   2 -16  115.81    8.25
   2   2 -15    1.60    0.83
   2   2 -15    1.00    0.57
  -2  -2  15    0.66    0.31
   2   2 -14  246.28   16.15
   2   2 -14  296.15   19.15
   2   2 -14  265.56   18.33
  -2  -2  14  263.14   16.77
   2   2 -13  154.02    9.65
   2   2 -13  161.53   10.77
   2   2 -13  187.57   11.64
  -2  -2  13  162.54   10.35
   2   2 -12  913.19   71.23
   2   2 -12  998.01   74.50
   2   2 -12  909.99   68.74
  -2  -2  12  919.43   68.41
  -2  -2  12  908.12   68.56
   2   2 -11  911.43   68.47
   2   2 -11  975.43   72.06
   2   2 -11  750.09   56.70
  -2  -2  11  926.37   68.92
  -2  -2  11  899.62   66.16
  -2  -2  11 1005.19   74.73
   2   2 -10  589.77   41.77
   2   2 -10  596.02   42.15
   2   2 -10  636.39   44.15
  -2  -2  10  600.55   41.23
  -2  -2  10  596.34   42.37
  -2  -2  10  575.92   40.37
  -2  -2  10  656.32   45.87
   2   2  -9 2617.83  230.74
   2   2  -9 2774.33  243.02
   2   2  -9 2696.05  237.65
  -2  -2   9 2547.05  225.50
  -2  -2   9 2762.91  241.42
  -2  -2   9 2894.82  254.27
  -2  -2   9 2643.58  232.08
   2   2  -8  127.16    7.29
   2   2  -8  121.28    7.17
   2   2  -8  126.79    7.17
  -2  -2   8  129.12    7.49
  -2  -2   8  126.59    7.16
  -2  -2   8  118.23    6.90
  -2  -2   8  122.91    7.02
   2   2  -7   58.04    3.31
   2   2  -7   62.14    3.42
   2   2  -7   58.06    3.14
  -2  -2   7   60.20    3.39
  -2  -2   7   61.80    3.36
  -2  -2   7   59.51    3.50
  -2  -2   7   64.20    3.56
   2   2  -6  152.72    8.45
   2   2  -6  140.87    8.01
   2   2  -6  139.77    7.23
   2   2  -6  149.76    8.42
  -2  -2   6  124.05    7.22
  -2  -2   6  143.42    8.19
  -2  -2   6  151.56    8.49
  -2  -2   6  151.56    8.42
  -2  -2   6  151.94    8.43
   2   2  -5 3841.19  346.42
   2   2  -5 2659.24  238.24
   2   2  -5 3916.84  353.80
   2   2  -5 4071.68  367.21
  -2  -2   5 3993.19  360.01
  -2  -2   5 2589.31  232.13
  -2  -2   5 4391.86  396.26
  -2  -2   5 3935.07  355.71
  -2  -2   5 3878.30  349.22
  -2  -2   5 3774.32  341.96
   2   2  -4  490.66   31.08
   2   2  -4  441.60   28.23
   2   2  -4  477.55   30.55
   2   2  -4  436.39   27.94
   2   2  -4  437.01   27.39
  -2  -2   4  507.84   31.70
  -2  -2   4  418.78   27.06
  -2  -2   4  484.97   30.89
  -2  -2   4  474.03   30.54
  -2  -2   4  482.28   30.53
   2   2  -3 4536.60  425.95
   2   2  -3 3856.73  362.01
   2   2  -3 4871.92  457.29
   2   2  -3 4839.01  454.33
   2   2  -3 3986.84  374.64
  -2  -2   3 3934.41  370.15
  -2  -2   3 3926.74  368.09
  -2  -2   3 5524.42  518.85
  -2  -2   3 4183.88  393.91
  -2  -2   3 4517.42  424.39
   2   2  -2  629.60   42.29
   2   2  -2  743.25   49.56
   2   2  -2  643.06   43.33
   2   2  -2  698.04   47.08
  -2  -2   2  696.68   46.66
  -2  -2   2  689.36   45.76
  -2  -2   2  699.25   46.94
  -2  -2   2  620.61   41.59
  -2  -2   2  547.72   36.90
  -2  -2   2  732.35   49.55
   2   2  -1 2229.51  181.08
   2   2  -1 1898.09  153.46
   2   2  -1 2075.64  168.79
   2   2  -1 2255.66  183.44
  -2  -2   1 1619.10  131.17
  -2  -2   1 2444.27  198.83
  -2  -2   1 2187.93  177.67
  -2  -2   1 2182.31  176.40
  -2  -2   1 2099.81  170.60
  -2  -2   1 1750.20  141.93
   2   2   0  318.07   19.32
   2   2   0  343.61   20.89
   2   2   0  366.56   21.66
   2   2   0  353.92   21.32
  -2  -2   0  328.71   19.88
  -2  -2   0  346.14   20.94
  -2  -2   0  306.02   18.02
  -2  -2   0  360.20   22.19
  -2  -2   0  259.96   15.34
   2   2   1 2582.46  227.50
   2   2   1 3269.53  288.05
   2   2   1 3407.12  300.87
   2   2   1 3002.16  265.17
  -2  -2  -1 3142.19  277.31
  -2  -2  -1 3332.72  294.08
  -2  -2  -1 3425.96  301.89
   2   2   2 3026.37  261.88
   2   2   2 2691.25  232.92
   2   2   2 2856.26  246.23
  -2  -2  -2 2913.98  252.20
  -2  -2  -2 2707.46  234.11
  -2  -2  -2 2975.06  256.49
  -2  -2  -2 2314.67  199.66
   2   2   3  429.36   27.27
   2   2   3  462.97   29.61
   2   2   3  446.13   28.02
  -2  -2  -3  436.89   28.02
  -2  -2  -3  363.92   23.29
  -2  -2  -3  398.83   25.38
   2   2   4 1022.06   73.90
   2   2   4 1014.92   74.44
   2   2   4  986.18   70.90
  -2  -2  -4  876.77   63.89
  -2  -2  -4  996.98   72.69
  -2  -2  -4  850.33   61.53
   2   2   5  217.42   12.82
   2   2   5  171.19   10.10
   2   2   5  208.16   12.18
   2   2   5  212.08   12.58
  -2  -2  -5  215.46   12.88
  -2  -2  -5  183.59   10.70
  -2  -2  -5  187.58   10.92
   2   2   6   40.95    2.17
   2   2   6   44.81    2.66
   2   2   6   43.11    2.69
  -2  -2  -6   34.62    1.94
  -2  -2  -6   42.43    2.65
  -2  -2  -6   35.48    2.06
   2   2   7  314.39   19.97
   2   2   7  274.73   17.00
   2   2   7  361.13   22.31
  -2  -2  -7  255.02   16.09
  -2  -2  -7  314.34   20.17
  -2  -2  -7  282.64   17.71
   2   2   8  875.98   64.42
   2   2   8  972.81   70.46
   2   2   8 1061.33   78.46
  -2  -2  -8 1002.34   74.89
  -2  -2  -8  784.12   58.03
  -2  -2  -8  931.22   68.53
   2   2   9   28.40    1.99
   2   2   9   23.44    1.28
  -2  -2  -9   23.33    1.65
  -2  -2  -9   20.06    1.24
  -2  -2  -9   28.35    2.07
  -2  -2 -10   18.81    2.46
  -2  -2 -10   17.53    2.03
  -2  -2 -11   48.56    3.21
  -2  -2 -11   48.04    3.50
  -2  -2 -12   33.16    2.54
  -2  -2 -12   32.56    2.81
  -2  -2 -13    5.48    2.01
  -2  -2 -13    2.10    0.96
  -2  -2 -14   18.89    2.32
  -2  -2 -14   19.47    2.10
  -2  -2 -15   39.57    3.25
  -2  -2 -15   37.15    3.29
   2   2  16   34.15    2.75
  -2  -2 -16   29.26    2.80
   2   2  17    1.71    1.52
  -2  -2 -17    2.01    0.94
   2   2  18    4.41    1.00
  -2  -2 -18    4.15    1.03
   2   2  19   28.61    2.79
  -2  -2 -19   26.09    2.09
   2   3 -20   42.55    4.10
  -2  -3  20   39.54    2.35
   2   3 -19   48.70    3.72
   2   3 -19   48.15    2.96
   2   3 -18   24.11    1.75
   2   3 -18   24.51    2.45
   2   3 -17  235.99   15.26
   2   3 -17  233.43   16.45
   2   3 -16    1.52    0.98
   2   3 -16    1.79    1.02
   2   3 -15  120.89    9.39
   2   3 -15  114.71    7.22
   2   3 -15  130.82    7.98
  -2  -3  15  116.66    7.13
   2   3 -14  366.23   25.85
   2   3 -14  421.28   28.37
   2   3 -14  404.20   29.91
  -2  -3  14  397.78   26.77
   2   3 -13  488.33   33.36
   2   3 -13  455.54   31.69
   2   3 -13  468.30   33.22
  -2  -3  13  440.93   30.53
   2   3 -12  450.47   31.58
   2   3 -12  469.62   31.63
   2   3 -12  431.73   29.77
  -2  -3  12  432.93   29.13
   2   3 -11  473.85   32.64
   2   3 -11  510.20   34.43
   2   3 -11  480.53   33.64
  -2  -3  11  472.78   32.33
  -2  -3  11  484.61   32.73
   2   3 -10  639.85   45.82
   2   3 -10  635.83   44.91
   2   3 -10  652.93   45.70
  -2  -3  10  623.04   43.96
  -2  -3  10  657.71   46.55
  -2  -3  10  671.39   47.40
  -2  -3  10  638.65   44.54
   2   3  -9 1089.26   82.88
   2   3  -9 1153.68   87.24
   2   3  -9 1122.42   85.77
  -2  -3   9 1068.94   80.64
  -2  -3   9 1091.66   83.02
  -2  -3   9 1076.68   82.13
  -2  -3   9 1173.37   89.00
   2   3  -8 1039.44   79.44
   2   3  -8 1050.15   78.96
   2   3  -8 1114.82   83.26
  -2  -3   8 1053.41   79.13
  -2  -3   8 1076.43   81.21
  -2  -3   8 1169.32   88.68
  -2  -3   8 1046.91   78.20
   2   3  -7  529.15   34.49
   2   3  -7  635.93   43.31
   2   3  -7  611.30   41.84
   2   3  -7  640.64   43.52
  -2  -3   7  664.20   45.23
  -2  -3   7  632.84   43.43
  -2  -3   7  535.96   36.73
  -2  -3   7  622.53   42.21
  -2  -3   7  609.67   41.27
   2   3  -6  120.85    6.76
   2   3  -6  122.01    6.82
   2   3  -6   98.49    5.14
  -2  -3   6  118.80    6.77
  -2  -3   6  117.66    5.97
  -2  -3   6  117.13    6.79
  -2  -3   6  124.68    6.87
  -2  -3   6  102.69    5.89
   2   3  -5  549.58   36.57
   2   3  -5  586.86   39.05
   2   3  -5  615.56   40.38
   2   3  -5  583.51   38.79
   2   3  -5  515.01   33.61
  -2  -3   5  600.70   39.19
  -2  -3   5  575.70   39.11
  -2  -3   5  574.72   38.00
  -2  -3   5  488.08   32.74
  -2  -3   5  574.45   37.97
   2   3  -4   15.21    0.76
   2   3  -4   15.38    0.97
   2   3  -4   14.26    0.89
  -2  -3   4   18.71    0.86
  -2  -3   4   19.43    1.15
  -2  -3   4   15.92    0.79
  -2  -3   4   14.81    0.87
  -2  -3   4   13.30    0.83
   2   3  -3  893.65   64.20
   2   3  -3  993.32   71.07
   2   3  -3  917.90   65.51
   2   3  -3 1008.35   72.77
  -2  -3   3  799.91   57.40
  -2  -3   3  875.70   62.50
  -2  -3   3 1042.82   75.00
  -2  -3   3 1047.63   74.92
  -2  -3   3 1006.24   71.18
   2   3  -2  250.12   14.71
   2   3  -2  267.81   15.88
   2   3  -2  219.32   12.92
   2   3  -2  273.74   15.58
   2   3  -2  249.67   14.84
  -2  -3   2  279.73   16.64
  -2  -3   2  280.67   16.49
  -2  -3   2  261.36   15.42
  -2  -3   2  273.41   15.54
  -2  -3   2  218.48   12.81
   2   3  -1   62.91    3.39
   2   3  -1   51.22    2.79
   2   3  -1   62.86    3.30
   2   3  -1   59.53    3.15
  -2  -3   1   65.89    3.46
  -2  -3   1   65.24    3.45
  -2  -3   1   50.23    2.53
  -2  -3   1   62.22    3.28
   2   3   0 1768.17  143.42
   2   3   0 2158.80  176.38
   2   3   0 2214.89  179.79
   2   3   0 1896.39  154.87
   2   3   0 1988.40  160.33
  -2  -3   0 2236.53  182.04
  -2  -3   0 2087.10  169.97
  -2  -3   0 2159.29  175.80
  -2  -3   0 1699.00  137.70
   2   3   1 1960.58  157.30
   2   3   1 1819.03  147.46
   2   3   1 2109.08  169.65
   2   3   1 1574.44  125.94
   2   3   1 1960.70  159.14
  -2  -3  -1 1895.07  153.34
  -2  -3  -1 1936.27  156.77
  -2  -3  -1 2129.28  171.74
  -2  -3  -1 1881.84  151.16
   2   3   2   76.69    4.17
   2   3   2   77.86    3.97
   2   3   2   60.07    2.87
   2   3   2   78.23    4.35
  -2  -3  -2   72.72    3.94
  -2  -3  -2   75.92    3.79
  -2  -3  -2   76.74    4.25
  -2  -3  -2   80.28    4.12
  -2  -3  -2   73.86    3.74
   2   3   3 1569.73  123.48
   2   3   3 1287.88   98.87
   2   3   3 1673.30  131.96
   2   3   3 1694.27  131.69
  -2  -3  -3 1672.94  131.80
  -2  -3  -3 1448.95  113.58
  -2  -3  -3 1721.81  132.33
  -2  -3  -3 1528.74  120.88
   2   3   4   10.69    0.60
   2   3   4    9.55    0.66
   2   3   4   11.61    1.00
   2   3   4   10.71    0.41
   2   3   4   13.19    0.91
  -2  -3  -4    9.52    0.67
  -2  -3  -4   11.46    0.49
  -2  -3  -4   10.93    0.80
  -2  -3  -4   11.29    0.98
   2   3   5 1703.88  133.30
   2   3   5 1311.31   98.18
   2   3   5 1092.86   81.86
   2   3   5 1590.73  122.35
   2   3   5 1677.58  130.66
  -2  -3  -5 1664.51  130.43
  -2  -3  -5 1468.27  114.38
  -2  -3  -5 1404.52  110.20
   2   3   6  879.89   63.63
   2   3   6  889.38   64.44
   2   3   6  824.41   58.28
  -2  -3  -6  877.80   63.83
  -2  -3  -6  717.71   52.39
  -2  -3  -6  795.58   57.13
   2   3   7  790.23   56.54
   2   3   7  708.46   49.59
   2   3   7  797.85   57.57
  -2  -3  -7  597.65   42.71
  -2  -3  -7  702.34   49.79
  -2  -3  -7  787.55   57.84
   2   3   8   78.66    4.50
   2   3   8   86.88    5.32
  -2  -3  -8   82.79    5.99
  -2  -3  -8   79.14    4.62
  -2  -3  -8   60.94    3.47
   2   3   9  306.01   18.89
   2   3   9  337.04   21.91
  -2  -3  -9  240.83   15.26
  -2  -3  -9  317.00   21.99
  -2  -3  -9  308.89   19.77
  -2  -3 -10  227.11   14.31
  -2  -3 -10  223.36   14.76
  -2  -3 -11    1.79    0.85
  -2  -3 -11    0.99    0.63
  -2  -3 -12  634.82   47.45
  -2  -3 -12  658.14   48.83
  -2  -3 -13   16.20    1.77
  -2  -3 -13   15.54    2.07
  -2  -3 -14  142.10   10.62
  -2  -3 -14  139.07    9.88
  -2  -3 -15   58.40    4.15
  -2  -3 -15   57.31    4.38
   2   3  16    5.60    1.06
  -2  -3 -16    4.14    1.16
   2   3  17    9.01    1.20
  -2  -3 -17    6.75    1.22
   2   3  18    1.03    0.66
  -2  -3 -18    1.34    0.70
   2   3  19   23.15    1.73
  -2  -3 -19   20.87    1.68
   2   4 -20    0.77    0.73
   2   4 -19   57.69    4.27
  -2  -4  19   50.88    2.97
   2   4 -18   10.98    0.87
   2   4 -18   11.45    1.65
   2   4 -17   55.12    3.55
   2   4 -17   63.11    4.81
   2   4 -17   58.69    3.53
   2   4 -16   16.07    1.96
   2   4 -16   13.68    1.58
   2   4 -16   14.97    1.11
  -2  -4  16   15.61    1.15
   2   4 -15   29.49    2.27
   2   4 -15   29.29    2.13
   2   4 -15   31.88    2.83
  -2  -4  15   35.33    2.20
   2   4 -14   20.09    1.36
   2   4 -14   19.97    2.10
   2   4 -14   19.84    1.62
  -2  -4  14   20.37    1.48
   2   4 -13  309.52   21.50
   2   4 -13  310.38   20.15
   2   4 -13  312.59   21.07
  -2  -4  13  304.76   20.54
   2   4 -12    2.31    0.64
   2   4 -12    1.95    0.41
   2   4 -12    0.97    0.80
  -2  -4  12    0.20    0.48
   2   4 -11   21.33    1.74
   2   4 -11   20.96    1.91
   2   4 -11   19.91    1.26
  -2  -4  11   19.78    1.47
  -2  -4  11   20.19    1.31
   2   4 -10  268.48   17.26
   2   4 -10  273.78   17.93
   2   4 -10  275.19   17.08
  -2  -4  10  284.12   18.34
  -2  -4  10  272.59   17.13
  -2  -4  10  262.42   16.45
   2   4  -9  164.26   10.10
   2   4  -9  177.98   11.51
   2   4  -9  172.48   10.77
   2   4  -9  174.77   10.12
  -2  -4   9  164.99    9.73
  -2  -4   9  175.81   11.59
  -2  -4   9  167.83   10.04
   2   4  -8  473.91   31.82
   2   4  -8  459.56   30.70
   2   4  -8  454.78   29.73
   2   4  -8  463.02   31.80
  -2  -4   8  459.90   31.08
  -2  -4   8  465.00   31.36
  -2  -4   8  458.88   30.12
   2   4  -7   17.65    1.31
   2   4  -7   17.53    1.23
   2   4  -7   14.60    0.70
   2   4  -7   17.35    0.92
  -2  -4   7   19.23    1.42
  -2  -4   7   18.52    0.98
  -2  -4   7   15.51    1.21
  -2  -4   7   18.17    1.22
   2   4  -6  694.24   48.32
   2   4  -6  793.05   56.03
   2   4  -6  767.98   54.35
   2   4  -6  809.72   57.22
   2   4  -6  797.50   55.24
  -2  -4   6  690.84   49.19
  -2  -4   6  783.39   54.55
  -2  -4   6  786.37   55.24
  -2  -4   6  798.71   55.31
  -2  -4   6  821.10   58.31
   2   4  -5   54.03    2.74
   2   4  -5   52.75    2.97
   2   4  -5   57.53    3.17
   2   4  -5   63.30    3.47
   2   4  -5   56.45    2.73
  -2  -4   5   57.61    3.27
  -2  -4   5   52.42    3.22
  -2  -4   5   56.53    2.74
  -2  -4   5   59.56    2.98
  -2  -4   5   49.30    2.76
   2   4  -4   96.05    5.26
   2   4  -4   94.63    4.68
   2   4  -4   91.19    4.81
   2   4  -4   93.38    5.12
   2   4  -4   83.93    4.68
  -2  -4   4   80.13    4.42
  -2  -4   4   99.47    4.94
  -2  -4   4   94.67    5.29
  -2  -4   4  101.65    5.30
  -2  -4   4   89.82    4.84
   2   4  -3  341.43   20.98
   2   4  -3  333.31   20.45
   2   4  -3  304.46   18.67
   2   4  -3  282.71   17.40
   2   4  -3  301.56   19.16
   2   4  -3  331.48   19.41
  -2  -4   3  292.27   18.24
  -2  -4   3  348.22   21.20
  -2  -4   3  327.86   19.20
  -2  -4   3  356.38   22.03
   2   4  -2  781.57   55.05
   2   4  -2  889.14   60.06
   2   4  -2  761.65   53.47
   2   4  -2  810.99   56.71
   2   4  -2  719.71   50.29
  -2  -4   2  848.50   59.31
  -2  -4   2  861.86   60.62
  -2  -4   2  692.27   48.73
  -2  -4   2  822.03   57.45
   2   4  -1 1013.12   74.85
   2   4  -1 1077.64   80.88
   2   4  -1 1228.92   88.66
   2   4  -1 1164.89   87.05
   2   4  -1 1193.38   88.37
  -2  -4   1 1176.52   87.36
  -2  -4   1 1215.35   90.94
  -2  -4   1 1242.04   92.61
  -2  -4   1  980.05   72.58
   2   4   0  552.26   36.50
   2   4   0  476.92   31.32
   2   4   0  516.38   34.31
   2   4   0  615.11   39.24
   2   4   0  555.96   37.07
  -2  -4   0  556.30   36.82
  -2  -4   0  580.57   38.42
  -2  -4   0  500.73   32.81
  -2  -4   0  567.48   37.80
   2   4   1   83.67    4.48
   2   4   1   68.54    3.43
   2   4   1   71.30    3.54
   2   4   1   83.36    4.09
   2   4   1   76.67    4.33
   2   4   1   76.64    4.23
  -2  -4  -1   82.32    4.30
  -2  -4  -1   87.21    4.74
  -2  -4  -1   85.52    4.68
  -2  -4  -1   77.57    4.13
   2   4   2 3515.80  314.92
   2   4   2 3055.81  275.52
   2   4   2 3655.74  330.73
   2   4   2 3408.35  307.61
   2   4   2 2707.23  242.54
  -2  -4  -2 3586.41  324.89
  -2  -4  -2 3622.47  324.63
  -2  -4  -2 3570.50  321.76
  -2  -4  -2 3340.32  298.99
  -2  -4  -2 3839.51  344.23
   2   4   3  109.62    6.31
   2   4   3  108.45    5.66
   2   4   3   90.78    4.65
   2   4   3  119.83    7.03
   2   4   3   91.41    4.99
  -2  -4  -3  100.02    5.34
  -2  -4  -3  102.57    5.89
  -2  -4  -3  114.78    6.61
  -2  -4  -3  111.54    5.87
  -2  -4  -3  107.50    5.58
   2   4   4   78.13    4.09
   2   4   4   66.55    3.22
   2   4   4   84.24    4.82
   2   4   4   79.53    4.86
  -2  -4  -4   69.92    4.57
  -2  -4  -4   78.42    4.76
  -2  -4  -4   73.61    3.75
  -2  -4  -4   70.68    3.81
   2   4   5  543.42   36.43
   2   4   5  491.39   31.71
   2   4   5  430.25   27.21
   2   4   5  566.82   38.39
  -2  -4  -5  545.79   36.88
  -2  -4  -5  494.89   32.82
  -2  -4  -5  493.98   31.35
  -2  -4  -5  452.24   30.43
   2   4   6  454.33   30.31
   2   4   6  459.29   30.28
  -2  -4  -6  363.97   24.19
  -2  -4  -6  402.93   26.47
  -2  -4  -6  457.09   30.77
   2   4   7  166.60   11.10
   2   4   7  152.30    9.45
  -2  -4  -7  142.50    8.56
  -2  -4  -7  158.29    9.97
   2   4   8  228.30   14.82
   2   4   8  254.58   16.34
  -2  -4  -8  189.92   11.81
  -2  -4  -8  253.26   16.33
  -2  -4  -8  236.62   14.65
   2   4   9  101.05    5.90
  -2  -4  -9  107.98    6.37
  -2  -4  -9   79.13    4.59
  -2  -4  -9  111.73    7.19
  -2  -4 -10  572.38   40.40
  -2  -4 -10  593.89   43.08
  -2  -4 -11   47.09    3.12
  -2  -4 -11   46.43    3.55
  -2  -4 -12  184.36   12.72
  -2  -4 -12  189.90   12.29
  -2  -4 -13  157.83   11.05
  -2  -4 -13  166.89   10.86
  -2  -4 -14  506.12   37.65
  -2  -4 -14  520.10   37.30
   2   4  15    0.05    0.58
  -2  -4 -15    0.57    0.67
   2   4  16    1.32    0.66
  -2  -4 -16    1.34    0.79
   2   4  17   24.71    1.92
  -2  -4 -17   21.50    1.95
   2   4  18   10.39    1.08
  -2  -4 -18    9.10    1.11
   2   5 -20   19.21    1.85
   2   5 -19    8.24    1.37
   2   5 -18   73.78    6.34
  -2  -5  18   63.72    4.09
   2   5 -17    5.06    1.10
   2   5 -17    4.87    1.26
  -2  -5  17    4.95    0.59
   2   5 -16   89.58    6.37
   2   5 -16   85.43    5.63
  -2  -5  16   89.93    5.56
   2   5 -15   77.95    5.69
   2   5 -15   79.47    5.28
  -2  -5  15   84.51    5.23
   2   5 -14   20.58    1.77
  -2  -5  14   20.10    1.53
   2   5 -13   86.02    5.70
   2   5 -13   86.74    7.20
  -2  -5  13   80.69    5.64
   2   5 -12    3.32    1.70
   2   5 -12    5.50    0.91
  -2  -5  12    2.77    0.67
   2   5 -11  262.82   17.25
   2   5 -11  268.94   19.01
   2   5 -11  256.64   15.90
  -2  -5  11  267.49   17.77
  -2  -5  11  252.27   15.72
   2   5 -10 1049.99   82.19
   2   5 -10 1038.75   77.82
   2   5 -10 1077.30   83.64
  -2  -5  10 1011.77   76.84
  -2  -5  10 1053.24   78.97
   2   5  -9   24.47    1.31
   2   5  -9   28.65    2.16
   2   5  -9   26.63    1.99
   2   5  -9   25.31    1.86
  -2  -5   9   26.06    1.84
  -2  -5   9   25.72    1.40
  -2  -5   9   27.80    2.11
   2   5  -8  832.21   60.94
   2   5  -8  791.48   57.96
   2   5  -8  883.84   64.66
  -2  -5   8  904.50   67.54
  -2  -5   8  789.26   57.97
  -2  -5   8  852.39   61.87
  -2  -5   8  822.10   58.73
   2   5  -7 1370.13  105.14
   2   5  -7 1227.08   95.21
   2   5  -7 1439.01  112.79
   2   5  -7 1373.57  107.74
   2   5  -7 1358.42  106.45
  -2  -5   7 1348.25  103.91
  -2  -5   7 1322.14  103.81
  -2  -5   7 1434.45  111.95
  -2  -5   7 1484.18  118.01
   2   5  -6 1138.81   86.99
   2   5  -6 1137.68   85.93
   2   5  -6 1120.00   82.86
   2   5  -6 1066.09   80.33
   2   5  -6 1063.36   80.40
  -2  -5   6 1218.34   92.25
  -2  -5   6 1174.58   87.59
  -2  -5   6 1119.62   82.86
  -2  -5   6 1157.41   87.03
  -2  -5   6 1053.73   79.71
   2   5  -5  218.62   13.59
   2   5  -5  248.37   15.21
   2   5  -5  237.23   14.22
   2   5  -5  262.21   16.63
   2   5  -5  236.64   13.42
  -2  -5   5  250.51   14.27
  -2  -5   5  265.58   16.00
  -2  -5   5  224.91   13.80
  -2  -5   5  258.33   15.99
  -2  -5   5  258.13   15.33
   2   5  -4 2298.20  194.75
   2   5  -4 2442.26  207.09
   2   5  -4 2106.93  179.34
   2   5  -4 2218.27  188.89
   2   5  -4 2519.12  214.56
  -2  -5   4 2423.50  206.03
  -2  -5   4 2349.70  194.14
  -2  -5   4 2273.05  192.37
  -2  -5   4 2516.70  213.55
   2   5  -3  488.84   32.00
   2   5  -3  477.31   31.28
   2   5  -3  457.53   30.46
   2   5  -3  508.51   33.64
   2   5  -3  449.03   29.71
  -2  -5   3  494.67   32.25
  -2  -5   3  424.17   27.72
  -2  -5   3  487.69   32.22
   2   5  -2   14.58    0.98
   2   5  -2   14.49    0.97
   2   5  -2   16.98    1.00
   2   5  -2   15.30    1.13
  -2  -5   2   16.10    1.06
  -2  -5   2   14.35    1.00
  -2  -5   2   14.02    1.01
  -2  -5   2   12.20    0.83
   2   5  -1  106.37    6.05
   2   5  -1   99.27    5.61
   2   5  -1   98.70    5.33
   2   5  -1  106.39    6.10
  -2  -5   1  111.08    6.17
  -2  -5   1   94.38    5.47
  -2  -5   1  105.83    6.16
  -2  -5   1  112.58    6.28
   2   5   0 1159.78   87.43
   2   5   0 1201.24   91.28
   2   5   0 1432.05  105.16
   2   5   0 1263.47   96.66
   2   5   0 1170.58   89.49
   2   5   0 1299.25   95.46
  -2  -5   0 1307.36   99.98
  -2  -5   0 1252.74   95.40
  -2  -5   0 1165.46   88.38
  -2  -5   0 1267.58   96.57
   2   5   1  306.57   18.47
   2   5   1  324.01   20.57
   2   5   1  354.46   21.04
   2   5   1  302.94   18.42
   2   5   1  325.58   20.00
   2   5   1  322.14   20.53
  -2  -5  -1  355.86   22.48
  -2  -5  -1  344.61   21.23
  -2  -5  -1  358.93   22.49
  -2  -5  -1  352.62   21.70
   2   5   2  401.51   25.46
   2   5   2  408.75   26.72
   2   5   2  430.75   28.22
   2   5   2  368.64   23.10
   2   5   2  437.83   27.23
   2   5   2  367.86   23.06
  -2  -5  -2  428.72   27.38
  -2  -5  -2  441.87   28.66
  -2  -5  -2  411.76   26.15
  -2  -5  -2  435.77   28.25
   2   5   3    3.86    0.26
   2   5   3    2.94    0.70
   2   5   3    2.38    0.33
   2   5   3    4.24    0.82
  -2  -5  -3    3.43    0.30
  -2  -5  -3    4.13    0.32
  -2  -5  -3    2.65    0.65
  -2  -5  -3    2.84    0.25
   2   5   4  168.50    9.33
   2   5   4  192.35   12.29
   2   5   4  207.40   12.74
   2   5   4  170.39    9.41
  -2  -5  -4  184.68   11.18
  -2  -5  -4  198.33   12.08
  -2  -5  -4  177.54   10.16
  -2  -5  -4  179.62   10.52
   2   5   5  111.02    7.15
   2   5   5  114.90    7.06
  -2  -5  -5  104.64    5.81
  -2  -5  -5  100.94    5.99
  -2  -5  -5  115.69    7.00
   2   5   6    1.79    0.95
   2   5   6    2.58    0.82
  -2  -5  -6    2.01    0.87
  -2  -5  -6    1.34    0.35
  -2  -5  -6    2.41    0.78
   2   5   7  269.19   17.15
   2   5   7  346.76   22.53
   2   5   7  338.96   21.43
  -2  -5  -7  340.62   22.03
  -2  -5  -7  240.87   15.31
   2   5   8  500.77   33.87
  -2  -5  -8  367.96   25.15
  -2  -5  -8  470.41   32.19
  -2  -5  -8  411.15   27.44
   2   5   9    4.52    0.66
  -2  -5  -9    3.49    0.43
  -2  -5  -9    4.70    1.00
  -2  -5  -9    4.64    0.61
  -2  -5 -10   49.85    3.09
  -2  -5 -10   52.28    3.74
  -2  -5 -11  112.53    6.95
  -2  -5 -11  110.50    7.57
  -2  -5 -12   23.33    1.84
  -2  -5 -12   24.75    3.30
  -2  -5 -13   61.46    4.02
  -2  -5 -13   61.89    4.61
  -2  -5 -14   25.15    2.35
  -2  -5 -14   24.59    1.96
   2   5  15    0.70    0.57
  -2  -5 -15    0.81    0.75
   2   5  16   13.56    1.31
  -2  -5 -16   11.70    1.44
   2   5  17    4.31    0.72
  -2  -5 -17    3.98    0.84
   2   5  18   18.76    1.37
  -2  -5 -18   16.92    1.42
   2   6 -19   10.01    2.27
   2   6 -18    3.10    1.05
  -2  -6  18    2.27    0.58
   2   6 -17    3.83    1.16
   2   6 -17    4.08    0.76
  -2  -6  17    3.27    0.84
   2   6 -16    1.86    1.04
   2   6 -16    2.03    0.74
  -2  -6  16    2.03    0.88
   2   6 -15   65.97    4.65
   2   6 -15   68.21    5.19
  -2  -6  15   71.29    4.59
   2   6 -14   29.93    2.49
   2   6 -14   32.02    2.87
  -2  -6  14   31.52    2.27
   2   6 -13   52.98    4.04
   2   6 -13   50.16    3.67
  -2  -6  13   48.32    3.89
   2   6 -12    2.08    1.36
   2   6 -12    2.58    0.95
  -2  -6  12    1.56    0.65
   2   6 -11  218.06   14.60
   2   6 -11  217.87   14.36
  -2  -6  11  226.41   14.41
   2   6 -10   13.30    1.46
   2   6 -10   12.51    1.37
  -2  -6  10   11.65    1.23
   2   6  -9   62.44    4.16
   2   6  -9   60.04    3.96
  -2  -6   9   61.85    3.90
   2   6  -8   78.99    4.97
   2   6  -8   74.81    4.69
   2   6  -8   92.30    5.63
  -2  -6   8   80.66    5.13
  -2  -6   8   75.45    4.72
  -2  -6   8   81.30    4.94
   2   6  -7   49.81    3.24
   2   6  -7   52.59    4.26
   2   6  -7   50.45    2.67
  -2  -6   7   59.69    3.81
  -2  -6   7   50.72    2.68
  -2  -6   7   54.43    3.38
  -2  -6   7   49.59    3.94
   2   6  -6  336.32   21.71
   2   6  -6  316.31   20.02
   2   6  -6  330.09   21.38
   2   6  -6  311.17   20.26
  -2  -6   6  333.23   21.33
  -2  -6   6  325.38   20.93
  -2  -6   6  349.67   22.78
  -2  -6   6  351.11   21.99
   2   6  -5    8.13    0.89
   2   6  -5    8.13    0.88
   2   6  -5    8.30    0.63
   2   6  -5    8.49    0.92
  -2  -6   5    7.28    0.80
  -2  -6   5    7.25    0.81
   2   6  -4 1386.28  108.56
   2   6  -4 1425.16  111.40
   2   6  -4 1366.24  107.74
   2   6  -4 1322.96  103.89
   2   6  -4 1405.66  110.92
  -2  -6   4 1434.70  112.77
  -2  -6   4 1330.63  104.03
  -2  -6   4 1477.05  115.25
   2   6  -3  145.94    8.61
   2   6  -3  155.77    9.22
   2   6  -3  168.28    9.73
   2   6  -3  160.69    9.39
  -2  -6   3  166.04   10.25
  -2  -6   3  141.22    8.35
  -2  -6   3  158.02    9.23
   2   6  -2  113.38    6.40
   2   6  -2  111.75    6.47
   2   6  -2  109.84    6.18
  -2  -6   2  120.84    6.92
  -2  -6   2  108.66    6.22
  -2  -6   2  112.29    6.84
   2   6  -1 1101.48   82.99
   2   6  -1 1092.00   81.82
   2   6  -1 1106.05   83.75
  -2  -6   1 1199.09   90.20
  -2  -6   1 1183.90   89.69
  -2  -6   1 1227.52   93.41
  -2  -6   1 1042.10   78.68
   2   6   0   21.97    1.23
   2   6   0   21.81    1.25
   2   6   0   24.99    2.27
  -2  -6   0   20.72    1.28
  -2  -6   0   24.24    1.66
  -2  -6   0   25.30    1.82
  -2  -6   0   24.51    1.72
   2   6   1  696.18   49.51
   2   6   1  651.97   45.08
   2   6   1  654.81   45.37
   2   6   1  782.81   52.23
   2   6   1  786.21   52.40
  -2  -6  -1  696.09   48.77
  -2  -6  -1  696.51   48.56
  -2  -6  -1  753.34   53.31
  -2  -6  -1  744.90   52.39
   2   6   2   57.15    2.70
   2   6   2   52.42    2.50
   2   6   2   48.06    2.46
   2   6   2   69.01    3.99
   2   6   2   47.34    2.37
  -2  -6  -2   51.88    3.24
  -2  -6  -2   52.32    3.19
  -2  -6  -2   46.06    2.56
  -2  -6  -2   43.94    2.43
   2   6   3  222.33   13.21
   2   6   3  283.92   16.58
   2   6   3  248.88   14.72
   2   6   3  265.87   16.74
   2   6   3  233.48   13.78
   2   6   3  281.98   17.91
  -2  -6  -3  260.33   15.39
  -2  -6  -3  271.91   17.04
  -2  -6  -3  249.18   15.03
  -2  -6  -3  282.04   17.64
   2   6   4  461.01   30.60
   2   6   4  558.93   38.45
   2   6   4  480.27   31.09
   2   6   4  516.94   35.52
  -2  -6  -4  484.11   31.71
  -2  -6  -4  487.64   33.34
  -2  -6  -4  521.15   35.39
  -2  -6  -4  505.53   33.03
   2   6   5  236.02   14.48
   2   6   5  270.35   17.32
   2   6   5  286.32   18.50
  -2  -6  -5  244.83   14.82
  -2  -6  -5  251.18   16.74
  -2  -6  -5  267.50   17.15
   2   6   6  117.98    7.21
   2   6   6  121.73    7.70
  -2  -6  -6  118.90    7.48
  -2  -6  -6  101.99    5.79
  -2  -6  -6  101.74    6.25
   2   6   7   60.00    3.61
  -2  -6  -7   48.55    2.98
  -2  -6  -7   51.94    2.87
  -2  -6  -7   57.97    3.79
  -2  -6  -8   96.98    5.88
  -2  -6  -8  118.55    7.49
  -2  -6  -8  112.40    6.45
  -2  -6  -9   66.37    3.84
  -2  -6  -9   59.68    3.55
  -2  -6  -9   74.58    5.70
  -2  -6 -10   75.33    4.55
  -2  -6 -10   83.21    6.56
  -2  -6 -11  168.37   11.02
  -2  -6 -11  182.62   12.23
  -2  -6 -12   61.25    4.46
  -2  -6 -12   58.12    3.70
  -2  -6 -13  141.81    9.67
  -2  -6 -13  129.64    8.21
   2   6  14    0.81    0.53
  -2  -6 -14    0.46    1.44
   2   6  15  389.34   26.47
  -2  -6 -15  361.59   25.89
   2   6  16   10.30    1.45
  -2  -6 -16    9.52    1.88
   2   6  17   48.57    3.37
  -2  -6 -17   47.98    3.19
   2   7 -19   18.90    2.83
   2   7 -18   41.27    3.25
  -2  -7  18   39.04    2.72
  -2  -7  18   37.73    2.31
   2   7 -17   43.61    3.65
   2   7 -17   32.63    2.85
  -2  -7  17   30.32    2.05
   2   7 -16   83.79    5.81
   2   7 -16   89.74    6.46
  -2  -7  16   87.65    5.50
   2   7 -15   95.43    6.85
   2   7 -15   96.70    7.07
  -2  -7  15   98.76    6.36
   2   7 -14   29.40    2.78
   2   7 -14   28.95    3.51
  -2  -7  14   28.84    2.26
   2   7 -13  125.85    8.69
   2   7 -13  127.62    8.99
  -2  -7  13  136.49    9.80
   2   7 -12  206.78   14.07
   2   7 -12  205.99   14.21
  -2  -7  12  207.49   13.64
   2   7 -11   57.67    4.23
   2   7 -11   65.23    4.52
  -2  -7  11   55.87    3.84
   2   7 -10    3.73    0.95
   2   7 -10    4.11    0.98
  -2  -7  10    3.80    0.87
   2   7  -9  209.13   13.58
   2   7  -9  209.89   13.66
  -2  -7   9  205.63   13.92
   2   7  -8  287.73   18.98
   2   7  -8  311.93   20.41
  -2  -7   8  278.49   19.06
   2   7  -7  390.21   25.47
   2   7  -7  410.23   27.55
   2   7  -7  396.97   27.76
  -2  -7   7  391.40   26.23
  -2  -7   7  421.61   29.12
  -2  -7   7  403.85   26.03
  -2  -7   7  416.23   29.12
   2   7  -6 2395.33  207.66
   2   7  -6 2224.56  193.90
   2   7  -6 2432.06  211.04
  -2  -7   6 2418.23  209.41
  -2  -7   6 2452.59  213.64
  -2  -7   6 2382.34  206.60
  -2  -7   6 2476.22  215.25
   2   7  -5  202.87   12.75
   2   7  -5  201.13   12.55
   2   7  -5  199.95   12.25
  -2  -7   5  200.17   12.41
  -2  -7   5  212.56   12.85
  -2  -7   5  203.92   12.75
  -2  -7   5  217.80   13.70
   2   7  -4 1054.33   79.70
   2   7  -4 1092.42   82.57
   2   7  -4 1054.77   80.36
   2   7  -4 1098.42   83.08
  -2  -7   4 1074.37   81.43
  -2  -7   4 1046.08   80.31
  -2  -7   4 1151.96   86.96
   2   7  -3    8.12    0.88
   2   7  -3    7.73    0.87
   2   7  -3    7.94    0.82
   2   7  -3    7.36    1.01
  -2  -7   3    9.82    0.97
  -2  -7   3   10.95    1.01
  -2  -7   3    8.22    0.86
   2   7  -2 1453.59  115.20
   2   7  -2 1520.72  121.53
   2   7  -2 1503.31  119.78
   2   7  -2 1641.65  130.56
  -2  -7   2 1564.03  124.38
  -2  -7   2 1406.05  112.27
  -2  -7   2 1532.60  122.92
   2   7  -1   29.23    1.66
   2   7  -1   26.73    1.62
   2   7  -1   35.23    2.24
  -2  -7   1   28.99    1.70
  -2  -7   1   30.30    2.06
  -2  -7   1   26.49    1.69
  -2  -7   1   31.64    2.12
   2   7   0  885.35   64.51
   2   7   0  867.05   61.98
   2   7   0  834.94   59.91
  -2  -7   0  954.75   69.32
  -2  -7   0  860.50   62.31
  -2  -7   0  663.06   48.81
  -2  -7   0  944.97   69.14
   2   7   1  175.99   10.33
   2   7   1  191.86   11.97
   2   7   1  177.11   10.36
  -2  -7  -1  187.36   11.00
  -2  -7  -1  212.06   12.85
  -2  -7  -1  211.85   13.10
  -2  -7  -1  197.46   11.83
   2   7   2  322.95   20.26
   2   7   2  349.84   23.14
  -2  -7  -2  351.56   22.55
  -2  -7  -2  376.92   24.81
  -2  -7  -2  377.52   24.45
   2   7   3   26.18    2.07
   2   7   3   23.20    1.23
   2   7   3   28.34    2.22
  -2  -7  -3   27.22    1.52
  -2  -7  -3   33.50    3.12
  -2  -7  -3   30.12    2.10
   2   7   4   81.93    5.31
   2   7   4   83.91    5.50
  -2  -7  -4   82.04    5.13
  -2  -7  -4   81.06    6.06
   2   7   5   37.98    2.76
   2   7   5   44.73    3.23
  -2  -7  -5   37.95    2.70
  -2  -7  -5   38.23    2.72
  -2  -7  -6    9.73    1.03
  -2  -7  -6    9.64    1.72
  -2  -7  -7  557.45   39.64
  -2  -7  -7  620.77   44.12
  -2  -7  -8   59.39    3.92
  -2  -7  -8   56.55    3.47
  -2  -7  -9   16.37    1.18
  -2  -7  -9   20.11    1.78
  -2  -7 -10  246.78   16.45
  -2  -7 -10  225.15   14.13
  -2  -7 -11    3.95    0.53
  -2  -7 -11    4.38    1.03
   2   7  12  269.28   17.63
  -2  -7 -12  266.78   18.41
   2   7  13    7.93    0.81
  -2  -7 -13    7.47    1.37
   2   7  14  425.22   29.17
  -2  -7 -14  429.18   30.51
   2   7  15    5.54    0.61
  -2  -7 -15    6.03    1.08
  -2  -7 -16   46.27    3.10
  -2  -7 -17    4.46    0.71
   2   8 -18   76.85    5.34
  -2  -8  18   75.70    4.89
  -2  -8  18   68.69    4.12
   2   8 -17    6.24    1.12
   2   8 -17    6.85    1.25
  -2  -8  17    6.04    0.80
   2   8 -16   36.16    2.91
   2   8 -16   38.30    3.23
  -2  -8  16   36.84    2.62
   2   8 -15   30.07    2.75
   2   8 -15   30.75    2.86
  -2  -8  15   30.80    2.39
   2   8 -14   58.86    4.43
   2   8 -14   57.93    4.55
  -2  -8  14   60.00    4.18
   2   8 -13    1.44    1.01
   2   8 -13    1.52    0.99
  -2  -8  13    2.43    1.52
   2   8 -12   10.76    1.67
   2   8 -12   10.24    1.68
  -2  -8  12   10.40    1.46
   2   8 -11   17.68    1.99
  -2  -8  11   17.81    1.94
   2   8 -10   83.96    5.83
   2   8 -10   85.25    5.86
  -2  -8  10   88.04    5.89
   2   8  -9   73.83    4.95
   2   8  -9   71.58    4.84
  -2  -8   9   75.63    4.98
   2   8  -8   21.55    1.86
   2   8  -8   22.04    1.83
  -2  -8   8   23.21    1.91
   2   8  -7    3.68    0.41
   2   8  -7    4.51    1.39
   2   8  -7    3.37    0.80
  -2  -8   7    5.66    0.91
  -2  -8   7    2.98    0.37
   2   8  -6  247.50   15.99
   2   8  -6  264.37   16.98
   2   8  -6  246.29   15.54
  -2  -8   6  266.49   17.21
  -2  -8   6  258.27   16.23
   2   8  -5  312.26   20.50
   2   8  -5  322.67   21.11
   2   8  -5  311.78   20.29
  -2  -8   5  312.25   20.39
  -2  -8   5  311.34   20.54
  -2  -8   5  329.60   21.72
  -2  -8   5  333.00   21.51
   2   8  -4    3.53    0.60
   2   8  -4    2.72    0.71
   2   8  -4    4.19    0.61
   2   8  -4    2.36    0.69
  -2  -8   4    2.15    0.59
  -2  -8   4    2.81    0.58
  -2  -8   4    2.40    0.69
   2   8  -3  199.33   12.49
   2   8  -3  224.63   14.36
   2   8  -3  233.99   14.43
   2   8  -3  193.15   12.36
  -2  -8   3  214.17   13.33
  -2  -8   3  187.97   11.80
  -2  -8   3  193.65   12.73
   2   8  -2   52.72    3.11
   2   8  -2   47.13    2.73
   2   8  -2   55.51    3.43
   2   8  -2   52.53    3.32
  -2  -8   2   50.78    2.97
  -2  -8   2   56.29    3.52
  -2  -8   2   50.17    3.08
   2   8  -1  144.57    8.91
   2   8  -1  150.21    9.30
   2   8  -1  135.14    8.27
   2   8  -1  140.22    8.11
  -2  -8   1  168.75   10.22
  -2  -8   1  126.70    7.70
  -2  -8   1  141.62    8.35
   2   8   0   12.92    1.34
   2   8   0   12.34    0.87
   2   8   0   11.36    0.71
  -2  -8   0   16.35    2.03
  -2  -8   0   14.34    1.46
  -2  -8   0   12.73    1.02
  -2  -8   0    9.26    1.10
   2   8   1  162.79    9.61
   2   8   1  177.03   11.10
  -2  -8  -1  200.65   12.26
  -2  -8  -1  192.87   12.03
  -2  -8  -1  160.44    9.81
   2   8   2  140.35    8.33
   2   8   2  167.96   10.61
  -2  -8  -2  147.41    9.12
  -2  -8  -2  180.00   11.20
  -2  -8  -2  184.09   12.10
   2   8   3  856.49   65.26
  -2  -8  -3  882.17   65.76
  -2  -8  -3  880.85   65.13
  -2  -8  -3  805.22   58.97
  -2  -8  -4   37.10    2.75
  -2  -8  -4   38.69    2.78
  -2  -8  -5  736.38   54.35
  -2  -8  -5  769.53   56.12
  -2  -8  -6  124.57    7.95
  -2  -8  -6  117.70    7.56
  -2  -8  -7  799.57   59.96
  -2  -8  -7  850.54   64.93
  -2  -8  -8    3.46    0.65
  -2  -8  -8    1.11    0.81
  -2  -8  -9  635.92   47.89
  -2  -8  -9  728.38   53.76
  -2  -8 -10   15.54    1.60
  -2  -8 -11   41.89    3.07
  -2  -8 -12    1.66    0.74
  -2  -8 -13    0.39    0.53
  -2  -8 -14   28.62    2.21
  -2  -8 -15    7.61    1.41
  -2  -8 -16    1.78    0.54
   2   9 -18    0.20    0.83
  -2  -9  18   14.57    1.80
   2   9 -17   18.51    1.79
   2   9 -17   17.82    1.72
  -2  -9  17   17.07    1.36
   2   9 -16    1.87    0.88
   2   9 -16    1.72    0.88
  -2  -9  16    2.01    0.68
   2   9 -15   20.56    2.17
   2   9 -15   20.32    2.20
  -2  -9  15   23.28    2.00
   2   9 -14   78.60    5.74
   2   9 -14   73.88    5.50
  -2  -9  14   77.61    5.33
   2   9 -13   90.68    6.67
   2   9 -13  179.86   12.66
  -2  -9  13   94.03    6.63
   2   9 -12   55.68    4.37
   2   9 -12   57.02    4.43
  -2  -9  12   58.23    4.29
   2   9 -11  212.93   14.77
   2   9 -11  212.56   14.75
  -2  -9  11  222.61   15.15
   2   9 -10  476.90   35.15
   2   9 -10  410.25   29.46
  -2  -9  10  429.36   30.63
   2   9  -9    1.59    0.84
   2   9  -9    0.94    0.78
  -2  -9   9    1.44    0.85
   2   9  -8  355.67   24.42
   2   9  -8  359.51   25.58
  -2  -9   8  378.61   25.99
   2   9  -7    4.96    0.91
   2   9  -7    4.73    0.90
  -2  -9   7    4.02    0.99
   2   9  -6  158.98   10.07
   2   9  -6  164.97   10.39
  -2  -9   6  146.50    8.99
  -2  -9   6  162.15   10.37
   2   9  -5   25.31    1.80
   2   9  -5   22.10    1.82
  -2  -9   5   23.45    1.64
  -2  -9   5   24.07    2.73
   2   9  -4    0.23    0.98
   2   9  -4    1.07    0.43
  -2  -9   4    0.36    0.57
  -2  -9   4    1.00    0.49
  -2  -9   4    0.23    0.43
   2   9  -3  119.65    8.00
   2   9  -3   99.79    5.98
  -2  -9   3  118.46    7.22
  -2  -9   3  100.19    6.07
  -2  -9   3  110.69    6.86
   2   9  -2  254.47   16.05
   2   9  -2  216.66   13.57
   2   9  -2  252.00   15.69
  -2  -9   2  269.49   17.13
  -2  -9   2  221.64   14.24
  -2  -9   2  228.00   15.19
   2   9  -1   25.18    1.63
   2   9  -1   21.71    1.27
   2   9  -1   30.06    2.16
  -2  -9   1   26.29    2.01
  -2  -9   1   22.53    1.61
  -2  -9   1   23.01    1.39
   2   9   0  478.78   32.31
  -2  -9   0  535.30   36.88
  -2  -9   0  533.11   36.22
  -2  -9   0  425.59   29.77
   2   9   1   47.76    2.69
  -2  -9  -1   44.71    2.74
  -2  -9  -1   55.39    3.72
  -2  -9  -1   66.38    4.91
   2   9   2  642.46   45.21
  -2  -9  -2  770.57   55.09
  -2  -9  -2  768.79   55.92
  -2  -9  -2  650.88   46.72
  -2  -9  -3   36.01    2.77
  -2  -9  -3   35.50    2.55
  -2  -9  -4  823.23   61.86
  -2  -9  -4  831.14   61.96
  -2  -9  -5   73.74    4.81
  -2  -9  -5   72.64    4.95
  -2  -9  -6  946.48   73.56
  -2  -9  -6 1012.04   77.75
  -2  -9  -7    7.98    1.06
  -2  -9  -7    7.15    1.07
  -2  -9  -8  348.30   23.43
  -2  -9  -8  309.66   21.15
  -2  -9  -9   22.68    2.07
  -2  -9  -9   26.12    2.77
  -2  -9 -10   55.72    3.44
  -2  -9 -10   67.51    5.12
  -2  -9 -11   26.25    2.65
  -2  -9 -12    4.41    0.83
  -2  -9 -13   39.83    2.76
  -2  -9 -14   37.40    3.09
  -2  -9 -15   12.78    1.07
   2  10 -17    2.94    0.80
  -2 -10  17    2.56    0.84
  -2 -10  17    2.74    0.56
   2  10 -16   24.16    2.18
   2  10 -16   24.66    2.89
  -2 -10  16   24.90    2.54
   2  10 -15    2.21    0.96
   2  10 -15    2.57    1.01
  -2 -10  15    2.17    0.82
   2  10 -14  100.90    7.24
   2  10 -14   97.13    6.98
  -2 -10  14  107.40    7.29
   2  10 -13    1.70    1.12
   2  10 -13    1.76    1.03
  -2 -10  13    4.53    1.16
   2  10 -12  209.90   14.77
   2  10 -12  127.49    9.10
  -2 -10  12  125.21    8.74
   2  10 -11   45.08    3.70
   2  10 -11   43.56    3.52
  -2 -10  11   45.68    3.63
   2  10 -10  147.20   10.05
   2  10 -10  145.19   10.01
  -2 -10  10  152.84   10.52
   2  10  -9   61.07    4.46
   2  10  -9   59.18    4.25
  -2 -10   9   62.79    4.57
   2  10  -8   22.62    1.99
   2  10  -8   23.21    2.02
  -2 -10   8   26.01    2.29
   2  10  -7   76.19    4.97
   2  10  -7   71.52    4.77
  -2 -10   7   75.82    5.17
   2  10  -6    6.51    0.89
   2  10  -6    5.77    0.97
  -2 -10   6    6.19    0.99
  -2 -10   6    6.24    1.11
   2  10  -5  138.06    8.72
   2  10  -5  147.45    9.39
  -2 -10   5  146.47    9.61
  -2 -10   5  150.70    9.79
   2  10  -4  149.29    9.48
   2  10  -4  136.62    8.55
  -2 -10   4  162.73   10.82
  -2 -10   4  152.46    9.80
   2  10  -3  400.10   27.48
   2  10  -3  458.21   31.41
  -2 -10   3  430.45   29.95
  -2 -10   3  501.48   34.32
   2  10  -2   13.57    1.36
  -2 -10   2   13.61    1.45
  -2 -10   2   11.45    1.77
   2  10  -1  228.28   14.42
  -2 -10   1  180.72   12.25
  -2 -10   1  233.17   14.94
   2  10   0   31.36    2.23
  -2 -10   0   21.19    1.91
  -2 -10   0   28.20    2.30
  -2 -10  -1  198.39   12.62
  -2 -10  -1  146.23    9.15
  -2 -10  -2  339.60   22.63
  -2 -10  -2  342.53   23.36
  -2 -10  -3   17.55    1.61
  -2 -10  -3    9.95    1.11
  -2 -10  -4   22.40    2.37
  -2 -10  -4   22.23    1.98
  -2 -10  -5  113.60    7.59
  -2 -10  -5  120.87    7.69
  -2 -10  -6    0.72    0.93
  -2 -10  -6    0.48    0.62
  -2 -10  -7   64.42    4.95
  -2 -10  -7   69.69    4.52
  -2 -10  -8   99.87    6.37
  -2 -10  -8   85.67    5.59
  -2 -10  -9   70.16    4.91
  -2 -10  -9   85.58    5.48
  -2 -10 -10   77.51    4.97
  -2 -10 -10   61.69    3.90
  -2 -10 -11   43.74    3.03
  -2 -10 -12   29.94    2.18
  -2 -10 -13   47.80    3.09
  -2 -10 -14    1.06    0.41
   2  11 -16    1.56    0.68
  -2 -11  16    1.62    0.58
  -2 -11  16    2.51    0.91
   2  11 -15   49.54    4.12
   2  11 -15   19.73    1.85
  -2 -11  15   20.13    1.82
   2  11 -14    1.66    0.94
   2  11 -14    1.31    0.84
  -2 -11  14    1.33    0.84
   2  11 -13  337.11   24.27
   2  11 -13  351.53   24.92
  -2 -11  13  359.78   25.65
   2  11 -12    0.58    0.81
   2  11 -12    0.44    0.84
  -2 -11  12    1.30    1.56
   2  11 -11  214.53   14.67
   2  11 -11  209.50   14.61
  -2 -11  11  219.67   15.16
   2  11 -10   61.88    4.47
   2  11 -10   60.46    4.48
  -2 -11  10   65.12    4.89
   2  11  -9  467.31   33.56
   2  11  -9  470.67   34.05
  -2 -11   9  502.63   36.63
   2  11  -8   63.39    4.45
   2  11  -8   66.05    4.69
  -2 -11   8   69.19    5.04
   2  11  -7  294.88   19.94
   2  11  -7  287.42   19.59
  -2 -11   7  298.96   20.67
   2  11  -6  291.67   19.65
   2  11  -6  300.69   20.25
  -2 -11   6  285.79   19.16
  -2 -11   6  308.87   22.30
   2  11  -5  178.73   11.99
   2  11  -5  191.17   12.47
  -2 -11   5  187.84   12.57
  -2 -11   5  192.16   12.28
   2  11  -4   31.79    2.44
   2  11  -4   34.82    2.56
  -2 -11   4   37.03    3.32
  -2 -11   4   32.80    2.58
   2  11  -3  347.75   23.47
  -2 -11   3  373.74   25.28
  -2 -11   3  316.87   21.98
   2  11  -2   21.18    1.85
  -2 -11   2   23.11    2.14
  -2 -11   2   19.38    1.65
   2  11  -1  521.33   36.45
  -2 -11   1  536.33   37.91
  -2 -11   1  438.57   31.90
   2  11   0  110.98    6.70
  -2 -11   0   90.89    6.08
  -2 -11   0   70.17    4.95
   2  11   1  136.47    9.32
  -2 -11  -1  137.00    8.94
  -2 -11  -1  107.92    6.75
   2  11   2  110.86    7.07
  -2 -11  -2  115.74    7.72
  -2 -11  -3   20.71    1.95
  -2 -11  -3   16.17    1.43
  -2 -11  -4  361.10   24.42
  -2 -11  -4  356.75   24.86
  -2 -11  -5  135.38    8.58
  -2 -11  -5  131.24    8.78
  -2 -11  -6   31.41    2.24
  -2 -11  -6   30.00    2.35
  -2 -11  -7    4.72    1.38
  -2 -11  -7    6.17    0.85
  -2 -11  -8  101.62    6.97
  -2 -11  -8   85.77    5.61
  -2 -11  -9  138.10    8.62
  -2 -11  -9  110.01    7.12
  -2 -11 -10  158.38   10.53
  -2 -11 -10  116.66    7.78
  -2 -11 -11  290.83   19.34
  -2 -11 -12   34.40    2.26
  -2 -11 -13   30.01    2.28
   2  12 -15   10.80    1.13
  -2 -12  15   10.89    1.19
  -2 -12  15    8.97    1.30
   2  12 -14   20.04    1.79
   2  12 -14   28.38    2.33
  -2 -12  14   21.46    2.76
   2  12 -13   22.00    2.03
   2  12 -13   20.27    2.05
  -2 -12  13   21.87    2.13
   2  12 -12  268.23   18.59
   2  12 -12  258.95   18.11
  -2 -12  12  278.62   19.45
   2  12 -11  223.04   15.35
   2  12 -11  225.56   15.42
  -2 -12  11  224.79   16.84
   2  12 -10    3.85    0.94
   2  12 -10    4.01    1.00
  -2 -12  10    3.98    1.23
   2  12  -9   61.70    4.28
   2  12  -9   60.36    4.31
  -2 -12   9   62.16    4.73
   2  12  -8  291.65   20.39
   2  12  -8  270.53   18.45
  -2 -12   8  282.89   19.74
   2  12  -7   18.44    1.78
   2  12  -7   20.01    1.63
  -2 -12   7   18.21    2.87
   2  12  -6  217.71   14.30
   2  12  -6  195.83   12.97
  -2 -12   6  203.96   13.30
  -2 -12   6  229.12   15.47
   2  12  -5   30.42    2.03
   2  12  -5   32.71    3.15
  -2 -12   5   35.63    2.45
  -2 -12   5   34.91    2.76
   2  12  -4   34.11    2.48
  -2 -12   4   34.43    2.47
  -2 -12   4   36.11    3.54
   2  12  -3   32.14    2.36
  -2 -12   3   33.99    2.56
  -2 -12   3   29.29    2.30
   2  12  -2  133.08    8.49
  -2 -12   2  118.02    7.82
  -2 -12   2  146.66    9.56
   2  12  -1   45.44    3.04
  -2 -12   1   49.17    3.59
  -2 -12   1   39.40    2.71
   2  12   0   13.91    1.30
  -2 -12   0   14.19    1.65
  -2 -12   0   11.11    1.00
   2  12   1    7.77    1.01
  -2 -12  -1    7.04    1.31
   2  12   2    4.33    0.75
  -2 -12  -2    3.95    1.15
   2  12   3    6.46    1.37
  -2 -12  -3    5.86    1.25
   2  12   4  222.81   14.60
  -2 -12  -4  210.10   14.49
   2  12   5   82.35    5.34
  -2 -12  -5   73.17    5.22
  -2 -12  -6   88.19    5.93
  -2 -12  -6   87.19    5.41
  -2 -12  -7    8.37    1.08
  -2 -12  -7    9.26    0.93
  -2 -12  -8    3.84    0.63
  -2 -12  -8    3.02    0.72
  -2 -12  -9    9.30    0.87
  -2 -12  -9   11.12    0.98
  -2 -12 -10   21.06    1.44
  -2 -12 -10   27.49    1.78
   2  13 -13   59.73    4.14
   2  13 -13   64.70    4.19
  -2 -13  13   62.19    5.27
   2  13 -12   16.64    1.96
  -2 -13  12    1.31    1.02
   2  13 -11    8.43    1.11
   2  13 -11    8.65    1.20
  -2 -13  11    8.89    1.47
   2  13 -10   53.77    3.68
   2  13 -10   51.84    3.62
  -2 -13  10   52.40    3.98
   2  13  -9   15.94    1.48
   2  13  -9   16.37    1.54
  -2 -13   9   18.22    2.87
   2  13  -8   23.80    1.80
   2  13  -8   23.06    1.90
  -2 -13   8   24.80    2.24
   2  13  -7   54.67    3.72
   2  13  -7   57.43    4.07
  -2 -13   7   55.43    4.06
   2  13  -6   16.63    1.57
  -2 -13   6   16.20    1.23
  -2 -13   6   17.89    1.80
   2  13  -5  269.94   17.97
  -2 -13   5  263.52   17.62
  -2 -13   5  262.78   17.94
   2  13  -4    1.85    1.19
  -2 -13   4    1.63    0.65
  -2 -13   4    1.76    0.75
   2  13  -3   42.86    2.87
  -2 -13   3   36.48    2.68
  -2 -13   3   42.09    3.07
   2  13  -2   19.70    1.54
  -2 -13   2   16.06    1.40
  -2 -13   2   18.27    1.73
   2  13  -1   67.77    4.05
  -2 -13   1   39.59    2.75
  -2 -13   1   48.85    3.58
   2  13   0   70.30    5.25
  -2 -13   0   65.24    4.86
   2  13   1  100.22    6.39
  -2 -13  -1  110.28    7.63
   2  13   2    3.60    0.99
  -2 -13  -2    1.60    1.17
   2  13   3  744.52   56.71
  -2 -13  -3  774.29   59.69
   2  13   4   89.23    6.73
  -2 -13  -4   89.90    6.52
   2  13   5  287.97   19.45
  -2 -13  -5  291.94   20.26
   2  13   6   28.50    1.97
  -2 -13  -6   28.99    3.11
   2  13   7   41.83    2.61
  -2 -13  -7   39.01    2.71
   2  13   8   21.39    1.41
  -2 -13  -8   22.58    2.10
  -2 -13  -9    6.50    0.69
  -2 -13 -10   28.69    1.65
  -2 -14  12    5.55    0.86
  -2 -14  12    5.30    1.92
   2  14 -11   30.25    2.14
  -2 -14  11   31.23    2.59
   2  14 -10   20.15    1.55
   2  14 -10   21.07    1.63
  -2 -14  10   22.97    2.16
   2  14  -9    5.68    0.85
   2  14  -9   11.49    0.99
  -2 -14   9    5.91    1.24
   2  14  -8   85.70    5.52
   2  14  -8   94.62    6.19
  -2 -14   8   89.12    6.14
   2  14  -7   39.70    2.72
  -2 -14   7   41.37    3.19
   2  14  -6  130.47    8.39
  -2 -14   6  135.76    8.94
  -2 -14   6  119.26    7.52
   2  14  -5   17.42    1.96
  -2 -14   5   18.12    1.37
  -2 -14   5   18.55    1.75
   2  14  -4   65.03    4.18
  -2 -14   4   65.70    4.40
  -2 -14   4   66.93    4.88
   2  14  -3    8.89    0.91
  -2 -14   3    8.60    1.02
  -2 -14   3    9.22    1.14
   2  14  -2    3.87    0.60
  -2 -14   2    0.71    0.77
  -2 -14   2    0.87    0.85
   2  14  -1   30.57    2.52
  -2 -14   1   34.49    2.69
  -2 -14   1   28.23    1.96
   2  14   0    4.05    0.64
  -2 -14   0    5.24    1.93
   2  14   1   63.80    4.26
  -2 -14  -1   71.32    5.13
   2  14   2  164.23   10.89
  -2 -14  -2  196.21   13.29
   2  14   3   19.52    1.96
  -2 -14  -3   19.76    2.09
   2  14   4   50.86    3.20
  -2 -14  -4   57.52    4.07
  -2 -14  -5    6.68    1.80
  -2 -14  -6   69.01    4.61
  -2 -14  -7    0.48    0.51
  -2 -14  -8   99.50    6.18
  -2 -15   9    8.69    1.93
   2  15  -8    2.89    0.50
  -2 -15   8    3.33    1.43
   2  15  -7    2.86    0.50
  -2 -15   7    3.38    0.83
   2  15  -6   15.45    1.11
  -2 -15   6   13.59    0.95
  -2 -15   6   15.96    1.47
   2  15  -5    3.78    0.53
  -2 -15   5    3.99    0.57
  -2 -15   5    4.47    0.79
   2  15  -4    0.26    0.29
  -2 -15   4    0.36    0.41
  -2 -15   4    0.10    0.39
   2  15  -3    3.37    0.55
  -2 -15   3    4.65    0.76
  -2 -15   3    3.95    0.64
   2  15  -2   26.15    1.69
  -2 -15   2   31.09    2.93
  -2 -15   2   25.33    1.73
   2  15  -1    1.74    0.39
  -2 -15   1    1.69    0.76
   2  15   0    4.47    0.85
  -2 -15   0    5.15    1.00
   2  15   1   13.98    1.01
  -2 -15  -1   16.67    1.76
   2  15   2    0.76    0.29
  -2 -15  -2    0.61    1.29
   2  15   3    2.38    0.56
  -2 -15  -3    3.61    1.61
  -2 -15  -4    2.41    0.82
  -2 -15  -5   77.14    5.07
  -2 -15  -6   53.49    3.61
  -2 -15  -7   32.83    2.18
  -2 -16   6    0.86    0.49
  -2 -16   5    4.60    0.68
  -2 -16   4   10.90    1.30
  -2 -16   4   11.28    0.93
  -2 -16   3   49.06    3.09
  -2 -16   2   13.92    1.29
  -2 -16   1   11.96    1.98
  -2 -16   0    6.58    1.03
  -2 -16  -1   26.11    2.15
  -2 -16  -2  192.01   12.80
  -2 -16  -3   60.26    4.16
  -3  16   5   46.87    3.37
  -3  16   4    5.94    1.05
   3 -16  -3    7.53    0.73
  -3  16   3    2.49    1.00
   3 -16  -2    7.80    0.85
  -3  16   2    6.09    1.31
   3 -16  -1   24.50    1.86
  -3  16   1   23.86    2.19
   3 -16   0   18.58    1.63
  -3  16   0   20.07    1.88
   3 -16   1   44.56    3.89
  -3  16  -1   50.44    3.47
   3 -16   2   10.29    1.25
  -3  16  -2   10.52    1.17
   3 -16   3   10.50    1.27
  -3  16  -3    9.90    1.66
   3 -16   4   11.08    1.29
  -3  16  -4    9.51    2.88
   3 -15  -7   48.20    3.10
   3 -15  -6   10.04    0.77
   3 -15  -6   12.61    1.41
   3 -15  -5   48.13    3.01
   3 -15  -5   59.74    4.13
   3 -15  -4   61.50    3.93
   3 -15  -4   78.22    5.29
   3 -15  -3   40.72    3.26
   3 -15  -3   32.77    2.39
   3 -15  -2    1.08    0.88
   3 -15  -2    0.80    0.64
   3 -15  -1    2.90    0.82
   3 -15  -1    2.66    1.70
   3 -15   0    3.34    0.92
   3 -15   0    2.69    0.88
   3 -15   1    0.55    0.62
   3 -15   1    0.41    0.66
   3 -15   2    1.62    0.81
  -3  15  -2    1.02    0.73
   3 -15   3    4.31    1.72
  -3  15  -3    4.09    0.87
   3 -15   4    2.13    0.92
  -3  15  -4    2.16    0.61
   3 -15   5    0.20    0.67
  -3  15  -5    0.43    0.42
   3 -15   6   10.77    1.43
  -3  15  -6    7.68    2.43
   3 -15   7    5.22    1.14
   3 -15   8   40.47    3.84
   3 -14  -9    4.27    0.50
   3 -14  -8  141.73    8.99
   3 -14  -7   39.23    2.43
   3 -14  -7   46.38    3.10
   3 -14  -6  108.54    7.20
   3 -14  -6  128.90    9.06
   3 -14  -5   53.20    3.60
   3 -14  -5   62.37    4.31
   3 -14  -4  287.24   19.62
   3 -14  -4  243.24   17.66
   3 -14  -3  473.41   34.46
   3 -14  -3  571.42   41.48
   3 -14  -2    3.49    1.04
   3 -14  -2    4.19    1.37
   3 -14  -1   31.92    2.68
   3 -14  -1   36.65    2.97
   3 -14   0    7.39    1.31
   3 -14   0    7.24    1.29
   3 -14   1   66.50    4.91
   3 -14   1   75.83    5.25
   3 -14   2   19.09    2.06
   3 -14   2   20.09    1.90
   3 -14   3   30.36    2.70
   3 -14   4    1.07    0.82
  -3  14  -4    0.49    0.56
   3 -14   5   32.95    2.83
  -3  14  -5   29.28    2.15
   3 -14   6    0.50    0.74
  -3  14  -6    0.30    0.39
   3 -14   7    0.80    0.79
  -3  14  -7    0.09    1.24
   3 -14   8   80.02    5.46
   3 -14   8   62.20    3.84
   3 -14   9   10.86    0.95
   3 -14   9   12.73    2.15
   3 -14  10   86.02    5.52
   3 -13  -9   39.18    2.50
   3 -13  -8   12.60    1.14
   3 -13  -7   59.12    3.75
   3 -13  -7   68.31    4.40
   3 -13  -6    0.76    0.67
   3 -13  -6    0.37    0.75
   3 -13  -5   42.55    3.68
   3 -13  -5   45.49    4.10
   3 -13  -4   27.41    2.41
   3 -13  -4   24.60    2.81
   3 -13  -3    2.73    1.76
   3 -13  -3    2.07    0.84
   3 -13  -2   61.60    4.52
   3 -13  -2   53.20    3.99
   3 -13  -1    1.61    0.87
   3 -13  -1    1.67    0.93
   3 -13   0   41.22    3.21
   3 -13   0   35.23    2.98
   3 -13   1   13.56    1.74
   3 -13   1   14.89    1.64
   3 -13   2   20.57    2.19
   3 -13   2   23.11    2.04
   3 -13   3   51.44    3.59
   3 -13   3   47.04    3.72
   3 -13   4   32.02    2.37
   3 -13   4   31.14    2.82
   3 -13   5   18.20    2.10
  -3  13  -5   17.35    1.57
   3 -13   6   54.77    4.20
   3 -13   6   47.22    3.10
  -3  13  -6   47.77    3.23
   3 -13   7   16.14    1.94
   3 -13   7   14.41    1.28
  -3  13  -7   12.48    1.12
   3 -13   8  108.34    7.46
   3 -13   8   95.58    6.29
   3 -13   9   26.97    2.30
   3 -13   9   25.22    1.98
   3 -13  10    4.39    0.87
   3 -13  10    3.99    0.81
   3 -13  11    0.20    0.46
   3 -13  11    0.23    0.40
   3 -12  -9  221.17   14.77
   3 -12  -8   33.99    2.72
   3 -12  -8   33.44    2.23
   3 -12  -7    9.27    0.98
   3 -12  -7    9.50    1.06
   3 -12  -6   47.04    3.31
   3 -12  -6   46.71    3.22
   3 -12  -5   63.89    4.40
   3 -12  -5   61.05    4.26
   3 -12  -4  163.32   10.74
   3 -12  -4  146.53    9.92
   3 -12  -3  206.90   14.32
   3 -12  -3  234.98   15.77
   3 -12  -2    5.93    1.28
   3 -12  -2    4.77    1.21
   3 -12  -1  360.16   24.84
   3 -12  -1  303.00   22.70
   3 -12   0  197.54   14.27
   3 -12   0  179.44   12.52
   3 -12   1  142.47    9.37
   3 -12   1  121.68    8.53
   3 -12   2   34.88    3.60
   3 -12   2   31.83    2.88
   3 -12   3  271.90   20.47
   3 -12   3  278.66   18.80
   3 -12   4   13.43    1.45
   3 -12   4   14.32    1.87
   3 -12   5  287.10   19.53
   3 -12   5  341.06   23.63
  -3  12  -5  254.67   17.51
   3 -12   6  168.11   11.12
   3 -12   6  188.51   12.92
  -3  12  -6  147.01   10.46
   3 -12   7   91.37    6.57
   3 -12   7   87.63    5.87
  -3  12  -7   82.42    5.21
   3 -12   8  145.58    9.82
   3 -12   8  149.72   10.39
   3 -12   9   31.25    2.58
   3 -12   9   32.01    2.60
   3 -12  10    3.11    0.90
   3 -12  10    3.45    1.62
   3 -12  11   36.59    2.86
   3 -12  11   35.69    2.48
   3 -12  12    1.26    1.33
   3 -12  12    1.08    0.43
   3 -12  13   14.59    1.47
   3 -11  -9    5.07    0.62
   3 -11  -9    4.06    0.56
   3 -11  -8    0.75    0.41
   3 -11  -8    0.21    0.69
   3 -11  -7   18.62    1.51
   3 -11  -7   18.69    1.56
   3 -11  -6   12.09    1.24
   3 -11  -6   12.14    1.30
   3 -11  -5   35.58    2.61
   3 -11  -5   35.48    2.68
   3 -11  -4   42.29    3.09
   3 -11  -4   42.07    3.15
   3 -11  -3   42.15    3.24
   3 -11  -3   44.14    3.28
   3 -11  -2  289.20   19.26
   3 -11  -2  246.11   18.09
   3 -11  -1   17.22    1.90
   3 -11  -1   19.43    1.85
   3 -11   0   17.58    1.77
   3 -11   0   19.30    1.93
   3 -11   1    1.31    0.86
   3 -11   1    2.08    0.79
   3 -11   2  177.06   12.19
   3 -11   2  199.55   12.97
   3 -11   3   48.67    3.39
   3 -11   3   48.61    3.73
   3 -11   4  258.59   16.90
   3 -11   4  216.18   14.42
   3 -11   4  250.33   18.54
   3 -11   5    7.75    1.51
   3 -11   5    8.01    1.05
   3 -11   5    7.58    0.95
   3 -11   6   53.93    4.22
   3 -11   6   52.86    3.66
  -3  11  -6   49.23    3.41
   3 -11   7   88.57    6.16
   3 -11   7   84.39    5.71
  -3  11  -7   73.83    4.78
   3 -11   8   34.80    2.87
   3 -11   8   35.68    2.91
   3 -11   9   36.52    2.91
   3 -11   9   37.35    3.14
   3 -11  10   13.84    1.67
   3 -11  10   13.05    1.36
   3 -11  11    7.25    0.91
   3 -11  11    7.98    1.35
   3 -11  12   14.55    1.73
   3 -11  12   12.96    1.09
   3 -11  13    4.93    1.11
   3 -11  14   12.77    1.45
   3 -10  -9  428.69   30.27
   3 -10  -9  367.50   25.48
   3 -10  -8   27.20    1.92
   3 -10  -8   31.97    2.29
   3 -10  -7  912.07   70.00
   3 -10  -7  839.15   64.03
   3 -10  -6    0.14    0.49
   3 -10  -6    0.34    0.61
   3 -10  -5  722.61   53.71
   3 -10  -5  694.74   52.27
   3 -10  -4  437.52   31.48
   3 -10  -4  447.69   31.74
   3 -10  -3  477.08   33.33
   3 -10  -3  473.10   33.88
   3 -10  -2  664.33   48.26
   3 -10  -2  660.73   48.87
   3 -10  -1    2.35    0.90
   3 -10  -1    3.87    0.87
   3 -10   0   81.45    5.90
   3 -10   0   76.09    5.98
   3 -10   1   79.86    5.07
   3 -10   1   70.15    4.81
   3 -10   2   24.05    2.84
   3 -10   2   26.64    2.01
   3 -10   2   23.44    1.49
   3 -10   3  170.50   11.26
   3 -10   3  185.19   11.57
  -3  10  -3  134.87    8.56
   3 -10   4  352.45   23.50
   3 -10   4  344.94   23.70
  -3  10  -4  299.51   20.34
   3 -10   5  524.61   36.70
   3 -10   5  491.80   36.76
  -3  10  -5  487.21   34.78
   3 -10   6   82.41    5.70
  -3  10  -6   78.13    5.11
  -3  10  -6   79.12    5.39
   3 -10   7  253.98   16.94
  -3  10  -7  247.14   16.71
  -3  10  -7  209.65   13.92
   3 -10   8    0.23    0.53
   3 -10   8    0.01    0.62
  -3  10  -8    0.25    0.65
   3 -10   9   92.33    6.89
   3 -10   9   98.45    6.86
   3 -10  10    8.70    1.53
   3 -10  10    8.28    1.06
   3 -10  11   19.75    1.55
   3 -10  11   21.61    3.28
   3 -10  12    1.60    0.44
   3 -10  12    2.09    0.98
   3 -10  13    7.51    1.37
   3 -10  14    8.56    2.03
   3 -10  15   11.54    2.05
   3  -9 -10  438.07   30.83
   3  -9  -9    8.13    0.88
   3  -9  -9    7.11    0.69
   3  -9  -8  323.39   21.56
   3  -9  -8  275.48   18.19
   3  -9  -7   43.51    2.92
   3  -9  -7   40.03    2.58
   3  -9  -6   46.03    2.99
   3  -9  -6   53.19    4.14
   3  -9  -5  259.87   16.94
   3  -9  -5  269.52   17.78
   3  -9  -4  146.74    9.52
   3  -9  -4  149.19    9.44
   3  -9  -3  565.38   40.36
   3  -9  -3  567.86   40.13
   3  -9  -2  152.28    9.46
   3  -9  -2  137.05    9.76
   3  -9  -1  157.42    9.82
   3  -9  -1  153.80    9.97
   3  -9   0    1.12    0.53
   3  -9   0    0.43    0.60
   3  -9   1   61.50    3.60
   3  -9   1   80.35    4.57
   3  -9   1   76.74    4.69
   3  -9   1   65.60    4.36
   3  -9   2    4.98    0.50
   3  -9   2    4.77    0.80
   3  -9   2    6.32    0.95
  -3   9  -2    4.05    0.50
   3  -9   3  110.16    6.71
   3  -9   3   97.03    6.33
  -3   9  -3   86.82    5.36
   3  -9   4    3.32    0.67
   3  -9   4    2.58    0.83
  -3   9  -4    2.81    1.00
   3  -9   5   20.88    1.57
   3  -9   5   21.33    1.86
  -3   9  -5   20.56    2.36
   3  -9   6    4.99    0.96
  -3   9  -6    4.59    1.71
  -3   9  -6    5.06    0.74
   3  -9   7    5.82    0.95
  -3   9  -7    5.15    1.09
  -3   9  -7    4.93    0.65
   3  -9   8    7.27    0.98
  -3   9  -8    3.54    1.15
   3  -9   9   71.56    4.68
  -3   9  -9   73.39    5.29
   3  -9  10   31.47    2.92
   3  -9  10   28.37    2.11
   3  -9  11    6.57    1.41
   3  -9  11    6.00    1.18
   3  -9  12    5.29    1.33
   3  -9  13    4.82    1.22
  -3   9 -13    4.07    0.58
   3  -9  14   25.12    2.29
  -3   9 -14   22.83    1.54
   3  -9  15   12.05    1.42
  -3   9 -15   10.45    1.09
   3  -9  16    9.37    1.15
   3  -8 -17   12.23    0.86
   3  -8 -16   12.65    0.92
   3  -8 -15    1.63    0.38
   3  -8 -14   22.40    1.46
   3  -8 -13   38.99    2.39
   3  -8 -12   76.97    4.58
   3  -8 -11    0.97    0.34
   3  -8 -10  225.38   13.93
   3  -8  -9   79.30    4.67
   3  -8  -9   87.74    5.42
   3  -8  -8  289.97   18.81
   3  -8  -8  246.94   15.90
   3  -8  -7   45.93    2.98
   3  -8  -7   40.70    2.53
   3  -8  -6    1.03    0.44
   3  -8  -6    2.91    0.65
   3  -8  -5   69.48    4.50
   3  -8  -5   65.93    4.14
  -3   8   5   78.40    4.65
   3  -8  -4  105.90    6.78
   3  -8  -4  103.44    6.43
  -3   8   4  122.15    7.28
  -3   8   4  111.23    6.87
   3  -8  -3  666.87   48.52
   3  -8  -3  633.14   45.84
  -3   8   3  677.12   49.01
  -3   8   3  695.80   49.39
   3  -8  -2  884.48   66.45
   3  -8  -2  896.51   67.77
  -3   8   2  914.47   68.40
  -3   8   2  976.16   72.09
   3  -8  -1   16.66    1.03
   3  -8  -1   19.53    1.74
   3  -8  -1   21.29    2.34
   3  -8  -1   19.71    1.09
  -3   8   1   19.90    1.66
  -3   8   1   20.93    1.61
   3  -8   0  282.86   18.05
   3  -8   0  277.50   16.96
   3  -8   0  268.65   18.36
   3  -8   0  245.53   15.46
  -3   8   0  298.38   19.00
  -3   8   0  311.32   19.48
   3  -8   1   52.30    3.47
   3  -8   1   47.47    3.70
   3  -8   1   47.73    2.67
  -3   8  -1   38.67    2.32
  -3   8  -1   53.71    3.21
  -3   8  -1   54.41    3.41
   3  -8   2   25.96    1.56
   3  -8   2   24.96    1.80
   3  -8   2   27.52    2.02
  -3   8  -2   27.47    1.92
  -3   8  -2   29.60    2.58
  -3   8  -2   20.84    1.74
   3  -8   3  310.87   19.72
   3  -8   3  267.64   17.84
   3  -8   3  292.88   19.05
  -3   8  -3  267.82   17.55
  -3   8  -3  324.45   20.92
  -3   8  -3  332.82   21.98
   3  -8   4  556.85   39.75
   3  -8   4  701.25   48.83
   3  -8   4  598.97   42.13
  -3   8  -4  577.20   41.10
   3  -8   5   22.16    1.57
   3  -8   5   22.70    1.82
  -3   8  -5   23.53    1.88
   3  -8   6  170.23   10.69
  -3   8  -6  142.44    8.74
  -3   8  -6  168.93   10.86
  -3   8  -6  157.07    9.79
   3  -8   7  326.46   21.73
  -3   8  -7  294.70   19.43
  -3   8  -7  338.47   22.89
  -3   8  -7  316.03   20.75
   3  -8   8  123.86    7.79
  -3   8  -8  113.20    6.93
  -3   8  -8  133.98    9.79
   3  -8   9  629.55   45.52
  -3   8  -9  569.63   41.48
  -3   8  -9  648.15   47.71
   3  -8  10   17.81    1.84
  -3   8 -10   18.41    1.41
  -3   8 -10   19.05    2.13
   3  -8  11  581.20   42.53
   3  -8  11  665.91   49.54
  -3   8 -11  607.30   44.82
   3  -8  12   42.81    3.53
  -3   8 -12   39.46    2.67
   3  -8  13  147.73   10.19
  -3   8 -13  135.95    8.85
   3  -8  14   41.33    3.26
  -3   8 -14   38.90    2.59
   3  -8  15   93.39    7.23
  -3   8 -15   87.93    5.47
   3  -8  16   34.77    2.50
  -3   8 -16   33.18    2.10
   3  -7 -18    0.44    0.35
   3  -7 -17   93.37    5.72
   3  -7 -16   24.80    1.70
   3  -7 -15    6.13    0.73
   3  -7 -14    0.56    0.43
   3  -7 -13  248.82   16.22
   3  -7 -12   67.55    4.55
   3  -7 -11    0.76    0.36
   3  -7 -11    0.82    0.34
   3  -7 -10  128.66    7.87
   3  -7 -10  127.80    7.65
   3  -7  -9    6.88    0.65
   3  -7  -9    5.41    0.71
   3  -7  -8  166.52   10.18
   3  -7  -8  190.94   11.51
   3  -7  -8  192.68   12.08
  -3   7   8  193.14   11.93
  -3   7   8  197.60   11.98
   3  -7  -7    5.65    0.57
   3  -7  -7    7.41    0.77
   3  -7  -7    5.67    0.79
  -3   7   7    6.21    0.67
  -3   7   7    6.39    0.76
   3  -7  -6  260.00   17.32
   3  -7  -6  248.91   15.12
   3  -7  -6  218.73   14.18
  -3   7   6  262.82   16.43
  -3   7   6  256.97   15.72
   3  -7  -5  784.44   56.93
   3  -7  -5  724.33   51.07
   3  -7  -5  649.88   46.86
  -3   7   5  768.29   55.33
  -3   7   5  776.18   54.58
  -3   7   5  787.78   56.16
   3  -7  -4   16.97    1.45
   3  -7  -4   15.46    0.98
   3  -7  -4   16.82    1.63
  -3   7   4   16.83    1.28
  -3   7   4   16.98    0.93
  -3   7   4   17.41    1.28
   3  -7  -3   43.27    2.66
   3  -7  -3   38.71    1.98
   3  -7  -3   46.60    3.04
  -3   7   3   44.24    2.72
  -3   7   3   45.36    2.40
  -3   7   3   49.70    3.46
   3  -7  -2  845.61   61.49
   3  -7  -2  766.15   56.15
   3  -7  -2 1088.35   81.32
   3  -7  -2 1029.83   76.33
   3  -7  -2  989.10   71.51
  -3   7   2 1021.39   75.74
  -3   7   2 1063.58   76.43
  -3   7   2 1127.78   82.95
   3  -7  -1  194.27   11.89
   3  -7  -1  155.42    9.00
   3  -7  -1  192.82   11.11
   3  -7  -1  197.32   12.35
   3  -7  -1  210.13   11.72
   3  -7  -1  179.04   10.83
  -3   7   1  208.08   12.51
  -3   7   1  190.94   11.87
   3  -7   0  417.68   27.02
   3  -7   0  437.78   27.21
   3  -7   0  405.42   26.74
   3  -7   0  422.13   28.22
   3  -7   0  414.74   26.00
  -3   7   0  343.77   22.54
  -3   7   0  372.25   23.40
  -3   7   0  433.51   28.59
  -3   7   0  455.80   29.59
   3  -7   1  118.44    7.79
   3  -7   1  117.29    6.24
   3  -7   1  108.73    6.80
   3  -7   1  125.66    7.10
  -3   7  -1  112.43    6.09
  -3   7  -1  128.22    7.69
  -3   7  -1  103.89    6.50
  -3   7  -1  133.31    7.78
   3  -7   2 1144.61   89.02
   3  -7   2 1215.72   93.85
   3  -7   2 1271.10   97.36
  -3   7  -2 1276.23   99.60
  -3   7  -2 1101.90   83.64
  -3   7  -2 1102.80   85.73
  -3   7  -2 1284.49   98.16
   3  -7   3  176.84   10.55
   3  -7   3  172.11   10.53
   3  -7   3  152.70    9.65
  -3   7  -3  157.38    9.77
  -3   7  -3  151.76    8.85
  -3   7  -3  186.97   11.27
  -3   7  -3  187.60   11.20
   3  -7   4  252.03   16.34
   3  -7   4  287.20   18.70
   3  -7   4  267.35   16.97
  -3   7  -4  267.21   17.26
  -3   7  -4  237.88   14.84
  -3   7  -4  297.59   18.70
  -3   7  -4  289.33   18.09
   3  -7   5  160.88    9.70
   3  -7   5  136.64    8.23
   3  -7   5  131.81    8.90
  -3   7  -5  140.50    8.86
  -3   7  -5  142.04    9.06
  -3   7  -5  119.22    7.09
  -3   7  -5  157.16    9.29
   3  -7   6   48.19    3.02
  -3   7  -6   45.27    2.65
  -3   7  -6   58.06    3.33
  -3   7  -6   53.76    3.59
  -3   7  -6   51.83    3.14
   3  -7   7   77.37    4.67
  -3   7  -7   83.20    5.40
  -3   7  -7   72.16    4.27
  -3   7  -7   81.52    4.78
   3  -7   8   18.36    1.35
  -3   7  -8   20.56    1.68
  -3   7  -8   28.17    2.25
  -3   7  -8   21.18    1.91
   3  -7   9    8.57    1.14
  -3   7  -9    8.48    0.81
  -3   7  -9    9.20    1.30
   3  -7  10  188.89   12.01
  -3   7 -10  210.75   14.17
  -3   7 -10  189.32   12.35
   3  -7  11  263.11   17.93
  -3   7 -11  223.92   15.10
   3  -7  12    0.79    0.87
  -3   7 -12    0.79    0.52
   3  -7  13    9.91    1.46
  -3   7 -13    8.34    1.01
   3  -7  14   23.02    3.09
  -3   7 -14   22.24    2.35
   3  -7  15   26.59    3.02
  -3   7 -15   24.76    2.44
   3  -7  16    9.83    1.74
  -3   7 -16    9.73    0.96
   3  -7  17    2.01    0.59
  -3   7 -17    2.11    0.50
   3  -6 -19   15.23    1.32
   3  -6 -18   24.04    1.77
   3  -6 -17    6.56    0.93
   3  -6 -16    9.69    1.04
   3  -6 -15   17.96    1.51
   3  -6 -14  107.28    6.73
   3  -6 -13    8.39    1.64
   3  -6 -12   36.57    2.42
   3  -6 -12   35.70    2.19
   3  -6 -11  171.95   10.48
   3  -6 -11  150.31    9.42
   3  -6 -10  115.78    7.06
   3  -6 -10  115.78    7.01
   3  -6  -9    4.02    0.61
   3  -6  -9    4.56    0.66
  -3   6   9    4.72    0.64
  -3   6   9    4.45    0.60
   3  -6  -8  192.85   11.84
   3  -6  -8  216.72   12.87
   3  -6  -8  181.16   11.21
   3  -6  -8  225.99   14.03
  -3   6   8  234.12   14.36
  -3   6   8  225.51   13.79
  -3   6   8  198.37   11.87
  -3   6   8  220.30   13.20
   3  -6  -7  108.53    6.30
   3  -6  -7  114.64    6.33
   3  -6  -7   96.90    5.71
   3  -6  -7  123.59    7.46
  -3   6   7  126.78    7.33
  -3   6   7  105.42    5.84
  -3   6   7  134.34    7.85
  -3   6   7  126.01    7.58
   3  -6  -6   87.75    4.89
   3  -6  -6   69.64    3.96
   3  -6  -6   95.23    5.71
   3  -6  -6   87.82    4.62
  -3   6   6   91.68    5.20
  -3   6   6   80.43    4.38
  -3   6   6  104.59    6.43
  -3   6   6   95.10    5.29
   3  -6  -5   21.29    2.19
   3  -6  -5   19.51    1.15
   3  -6  -5   19.57    1.26
   3  -6  -5   18.29    0.89
  -3   6   5   19.45    1.29
  -3   6   5   18.98    0.96
  -3   6   5   20.29    1.40
  -3   6   5   20.56    1.20
   3  -6  -4  273.90   17.23
   3  -6  -4  268.31   16.58
   3  -6  -4  283.42   16.84
   3  -6  -4  324.24   20.67
  -3   6   4  289.54   18.24
  -3   6   4  283.13   16.97
  -3   6   4  326.28   20.96
  -3   6   4  320.34   19.59
   3  -6  -3  723.80   50.75
   3  -6  -3  596.55   39.99
   3  -6  -3  628.99   42.73
   3  -6  -3  644.94   44.69
   3  -6  -3  622.53   42.02
   3  -6  -3  591.60   40.74
  -3   6   3  607.39   40.94
  -3   6   3  720.90   49.13
  -3   6   3  707.52   48.94
   3  -6  -2  287.65   17.59
   3  -6  -2  293.13   17.55
   3  -6  -2  300.28   18.88
   3  -6  -2  313.67   20.06
   3  -6  -2  282.71   17.19
  -3   6   2  258.34   15.43
  -3   6   2  318.45   19.85
  -3   6   2  292.89   17.23
  -3   6   2  327.90   19.72
   3  -6  -1  630.32   43.69
   3  -6  -1  549.90   37.48
   3  -6  -1  604.85   42.25
   3  -6  -1  567.92   38.05
   3  -6  -1  600.99   40.45
  -3   6   1  517.67   34.60
  -3   6   1  637.66   43.53
  -3   6   1  588.45   40.46
  -3   6   1  638.11   42.33
   3  -6   0  556.66   36.91
   3  -6   0  529.30   35.89
   3  -6   0  497.54   33.45
   3  -6   0  465.39   30.37
   3  -6   0  546.17   35.25
  -3   6   0  546.28   36.31
  -3   6   0  513.97   34.60
  -3   6   0  473.96   31.80
  -3   6   0  456.25   29.67
   3  -6   1 1721.02  141.31
   3  -6   1 1913.90  152.87
   3  -6   1 1622.57  130.39
   3  -6   1 1987.98  162.08
   3  -6   1 1793.04  146.08
  -3   6  -1 1619.83  131.28
  -3   6  -1 1631.98  133.98
  -3   6  -1 2017.95  163.51
  -3   6  -1 1874.13  152.43
   3  -6   2  882.67   64.26
   3  -6   2  982.19   73.97
   3  -6   2 1063.41   78.44
   3  -6   2  917.07   68.56
   3  -6   2  991.39   71.63
  -3   6  -2  886.20   65.34
  -3   6  -2 1041.54   77.35
  -3   6  -2 1118.76   82.21
  -3   6  -2 1067.85   79.24
   3  -6   3 1541.31  122.98
   3  -6   3 1576.99  123.39
   3  -6   3 1426.48  114.51
   3  -6   3 1649.25  131.02
   3  -6   3 1436.22  113.15
  -3   6  -3 1514.69  121.24
  -3   6  -3 1423.51  112.97
  -3   6  -3 1665.34  132.75
  -3   6  -3 1631.68  130.08
   3  -6   4   51.96    3.02
   3  -6   4   42.50    2.24
   3  -6   4   39.75    2.45
   3  -6   4   45.01    2.29
   3  -6   4   36.53    2.33
  -3   6  -4   38.23    3.21
  -3   6  -4   48.56    2.75
  -3   6  -4   46.13    2.74
  -3   6  -4   38.48    2.38
   3  -6   5  404.93   26.45
   3  -6   5  396.13   25.10
   3  -6   5  357.70   23.58
   3  -6   5  379.38   24.25
  -3   6  -5  387.83   26.83
  -3   6  -5  420.26   27.36
  -3   6  -5  346.11   22.87
  -3   6  -5  395.02   25.49
   3  -6   6  771.84   56.18
   3  -6   6  878.17   63.56
   3  -6   6  808.73   57.80
   3  -6   6  848.05   60.23
  -3   6  -6  842.92   61.75
  -3   6  -6  886.66   64.02
  -3   6  -6  716.16   52.42
  -3   6  -6  683.99   50.09
  -3   6  -6  799.70   57.90
   3  -6   7   12.68    0.80
   3  -6   7   10.97    0.90
   3  -6   7   14.39    0.88
  -3   6  -7   13.19    0.89
  -3   6  -7   10.80    0.85
  -3   6  -7   15.90    1.47
  -3   6  -7   13.76    0.95
  -3   6  -7   14.61    1.03
   3  -6   8  139.08    8.41
   3  -6   8  154.39    9.01
   3  -6   8  159.43    9.19
  -3   6  -8  123.16    8.23
  -3   6  -8  135.74    8.36
  -3   6  -8  160.22    9.27
  -3   6  -8  148.16    9.49
   3  -6   9    9.23    0.74
   3  -6   9   10.82    0.77
  -3   6  -9    9.83    1.27
   3  -6  10   10.16    0.77
  -3   6 -10    8.95    1.33
  -3   6 -10    9.18    0.97
   3  -6  11  245.70   15.59
   3  -6  11  254.95   17.19
  -3   6 -11  236.42   15.92
   3  -6  12    1.62    0.93
  -3   6 -12    0.97    0.66
   3  -6  13  297.07   20.66
  -3   6 -13  288.49   19.82
   3  -6  14   21.86    2.85
  -3   6 -14   21.38    2.43
   3  -6  15  232.54   16.74
  -3   6 -15  241.17   16.96
   3  -6  16   36.67    3.23
  -3   6 -16   38.72    3.32
   3  -6  17   43.39    2.77
  -3   6 -17   47.95    3.08
   3  -5 -20   17.13    1.42
   3  -5 -19   64.43    4.21
   3  -5 -18   33.10    3.20
   3  -5 -17  109.69    7.94
   3  -5 -16    6.26    1.04
   3  -5 -15   28.55    1.91
   3  -5 -15   32.64    2.44
   3  -5 -14   54.52    3.61
   3  -5 -14   48.13    3.05
   3  -5 -13  334.20   22.83
   3  -5 -13  367.02   24.77
   3  -5 -12   23.60    1.88
   3  -5 -12   22.63    1.56
   3  -5 -12   22.35    1.47
   3  -5 -11  137.41    8.47
   3  -5 -11  147.34    8.95
   3  -5 -11  156.58    9.63
   3  -5 -10  131.03    7.91
   3  -5 -10  114.28    6.82
   3  -5 -10  121.08    7.74
  -3   5  10  114.87    6.68
   3  -5  -9  149.29    9.03
   3  -5  -9  143.57    8.48
   3  -5  -9  154.93    9.85
  -3   5   9  135.88    7.91
  -3   5   9  147.10    8.90
   3  -5  -8  246.29   15.40
   3  -5  -8  209.86   12.88
   3  -5  -8  244.19   15.66
   3  -5  -8  240.49   14.60
  -3   5   8  245.57   14.74
  -3   5   8  226.96   13.66
  -3   5   8  250.96   15.58
  -3   5   8  258.18   16.03
   3  -5  -7    0.83    0.36
   3  -5  -7    0.74    0.80
   3  -5  -7    0.66    0.63
  -3   5   7    0.54    0.26
  -3   5   7    1.62    0.40
  -3   5   7    1.58    0.76
   3  -5  -6  727.06   51.08
   3  -5  -6  596.84   42.77
   3  -5  -6  860.69   61.57
   3  -5  -6  919.04   66.19
  -3   5   6  900.45   64.39
  -3   5   6  863.25   61.97
  -3   5   6  768.89   53.91
  -3   5   6  946.20   67.67
   3  -5  -5  155.94    8.75
   3  -5  -5  172.80   10.49
   3  -5  -5  175.56   10.28
   3  -5  -5  190.47   11.56
  -3   5   5  173.66   10.21
  -3   5   5  200.95   11.93
  -3   5   5  196.96   11.46
  -3   5   5  174.42    9.77
   3  -5  -4  403.37   26.18
   3  -5  -4  448.33   27.93
   3  -5  -4  431.48   27.07
   3  -5  -4  440.93   28.65
   3  -5  -4  484.56   32.04
   3  -5  -4  400.26   24.76
  -3   5   4  416.69   26.32
  -3   5   4  476.88   30.88
  -3   5   4  497.94   32.48
   3  -5  -3    1.18    0.13
   3  -5  -3    1.19    0.24
   3  -5  -3    0.25    0.50
   3  -5  -3    1.91    0.38
   3  -5  -3    0.96    0.16
  -3   5   3    0.82    0.12
  -3   5   3    1.43    0.28
  -3   5   3    1.79    0.44
   3  -5  -2 1890.17  153.16
   3  -5  -2 1971.42  161.18
   3  -5  -2 1811.10  147.39
   3  -5  -2 1798.82  145.94
   3  -5  -2 1835.25  147.94
  -3   5   2 1677.34  136.68
  -3   5   2 2064.17  166.31
  -3   5   2 1676.56  133.90
  -3   5   2 1910.39  154.84
  -3   5   2 1788.45  141.98
   3  -5  -1  170.22    9.67
   3  -5  -1  168.23    9.89
   3  -5  -1  191.45   10.74
   3  -5  -1  188.39   11.31
   3  -5  -1  183.95   10.86
  -3   5   1  158.80    8.69
  -3   5   1  185.66   10.80
  -3   5   1  172.90   10.24
  -3   5   1  195.26   10.95
  -3   5   1  167.96    9.21
   3  -5   0  207.92   12.10
   3  -5   0  172.09    9.79
   3  -5   0  176.68   10.43
   3  -5   0  201.57   11.26
   3  -5   0  197.97   11.83
  -3   5   0  167.33    9.33
  -3   5   0  184.49   10.80
  -3   5   0  188.08   11.07
  -3   5   0  205.01   11.86
   3  -5   1  121.30    6.67
   3  -5   1  129.66    7.47
   3  -5   1  144.45    7.74
   3  -5   1  129.66    7.61
   3  -5   1  142.08    7.93
  -3   5  -1  127.76    7.36
  -3   5  -1  123.18    6.66
  -3   5  -1  146.46    8.22
  -3   5  -1  142.15    8.14
   3  -5   2  211.08   12.70
   3  -5   2  221.97   12.69
   3  -5   2  182.54   10.68
   3  -5   2  233.49   13.80
   3  -5   2  208.19   12.65
  -3   5  -2  222.46   13.81
  -3   5  -2  223.87   13.53
  -3   5  -2  243.30   14.30
  -3   5  -2  193.82   11.24
   3  -5   3  226.27   13.42
   3  -5   3  250.64   15.75
   3  -5   3  243.96   14.91
   3  -5   3  250.66   14.66
   3  -5   3  209.74   12.91
  -3   5  -3  262.61   15.70
  -3   5  -3  216.75   12.98
  -3   5  -3  248.63   15.11
  -3   5  -3  241.42   14.96
   3  -5   4   16.52    1.19
   3  -5   4   13.34    0.98
   3  -5   4   16.03    0.89
   3  -5   4   14.44    1.04
   3  -5   4   14.28    0.86
  -3   5  -4   14.05    1.74
  -3   5  -4   16.36    1.09
  -3   5  -4   14.01    0.85
   3  -5   5  882.57   64.18
   3  -5   5 1015.77   75.03
   3  -5   5  922.22   66.89
   3  -5   5  864.63   63.01
   3  -5   5  826.59   61.17
  -3   5  -5  888.97   66.87
  -3   5  -5 1069.45   77.34
  -3   5  -5  840.73   61.88
  -3   5  -5  919.02   66.75
  -3   5  -5  873.95   64.49
   3  -5   6   33.59    2.17
   3  -5   6   37.26    2.44
   3  -5   6   35.75    1.97
   3  -5   6   37.49    2.06
   3  -5   6   30.11    1.82
  -3   5  -6   27.11    1.99
  -3   5  -6   38.77    2.21
  -3   5  -6   30.52    1.86
  -3   5  -6   34.82    1.95
  -3   5  -6   33.71    2.44
   3  -5   7  257.69   15.89
   3  -5   7  254.28   15.99
   3  -5   7  266.81   16.85
   3  -5   7  219.57   13.76
   3  -5   7  255.23   15.64
  -3   5  -7  273.52   16.86
  -3   5  -7  234.38   15.24
  -3   5  -7  248.08   15.19
  -3   5  -7  253.07   16.43
  -3   5  -7  267.62   17.40
   3  -5   8  159.43    9.35
   3  -5   8  158.53    9.58
   3  -5   8  129.99    7.68
   3  -5   8  148.50    8.77
  -3   5  -8  154.97    8.93
  -3   5  -8  135.22    8.37
  -3   5  -8  149.54    9.52
  -3   5  -8  142.55   10.71
   3  -5   9   22.77    1.36
   3  -5   9   26.47    1.62
  -3   5  -9   29.06    2.27
  -3   5  -9   24.95    1.78
   3  -5  10   52.22    3.10
  -3   5 -10   52.57    3.70
  -3   5 -10   51.55    3.38
   3  -5  11   65.55    3.91
   3  -5  11   65.75    4.55
  -3   5 -11   61.62    4.12
   3  -5  12  475.17   33.15
   3  -5  12  498.88   36.11
  -3   5 -12  474.75   34.33
   3  -5  13    9.79    1.25
   3  -5  13    9.52    1.33
  -3   5 -13    9.71    1.29
   3  -5  14   72.08    4.46
   3  -5  14   72.82    5.05
  -3   5 -14   73.98    5.08
   3  -5  15    1.70    0.63
   3  -5  15    1.15    0.68
  -3   5 -15    1.40    1.23
   3  -5  16   32.75    2.09
   3  -5  16   32.38    2.29
  -3   5 -16   35.71    3.42
   3  -5  17   43.62    2.56
   3  -5  17   38.61    2.45
  -3   5 -17   45.30    3.77
  -3   5 -18   26.04    1.90
   3  -4 -20   89.86    5.73
   3  -4 -19   35.25    2.53
   3  -4 -19   24.64    1.56
   3  -4 -18   87.59    5.64
   3  -4 -18   67.59    4.24
   3  -4 -17   57.93    4.04
   3  -4 -17   47.73    3.13
   3  -4 -16  105.23    6.86
   3  -4 -16   90.40    5.83
   3  -4 -15   22.96    1.68
   3  -4 -15   27.37    2.20
   3  -4 -14   66.04    4.29
   3  -4 -14   56.53    3.65
   3  -4 -13  233.07   16.21
   3  -4 -13  217.73   13.57
   3  -4 -13  201.86   13.18
   3  -4 -12   64.85    4.16
   3  -4 -12   59.81    3.67
   3  -4 -12   59.56    3.50
   3  -4 -11    5.02    0.84
   3  -4 -11    1.68    0.66
  -3   4  11    1.53    0.38
   3  -4 -10  126.50    7.63
   3  -4 -10  112.24    6.70
   3  -4 -10  111.98    6.68
  -3   4  10  113.20    6.55
  -3   4  10  112.39    7.60
   3  -4  -9  171.24   10.32
   3  -4  -9  184.51   11.25
   3  -4  -9  179.33   10.92
  -3   4   9  168.48    9.96
  -3   4   9  170.60   11.09
  -3   4   9  178.37   11.34
   3  -4  -8   99.72    5.77
   3  -4  -8   89.18    4.99
   3  -4  -8   75.19    4.09
   3  -4  -8   89.28    5.26
  -3   4   8   89.88    4.75
  -3   4   8   84.00    4.62
  -3   4   8   85.32    5.07
  -3   4   8   94.48    6.00
   3  -4  -7  179.66   10.80
   3  -4  -7  185.23   10.71
   3  -4  -7  165.93    9.74
   3  -4  -7  183.74   11.13
  -3   4   7  181.69   10.44
  -3   4   7  170.15    9.76
  -3   4   7  178.53   10.73
  -3   4   7  191.55   11.51
   3  -4  -6   29.23    1.55
   3  -4  -6   29.99    1.55
   3  -4  -6   26.91    2.05
   3  -4  -6   31.42    2.02
  -3   4   6   28.08    1.53
  -3   4   6   27.94    1.51
  -3   4   6   28.17    1.73
  -3   4   6   32.53    2.01
   3  -4  -5  167.66    9.24
   3  -4  -5  149.69    7.88
   3  -4  -5  158.10    9.17
   3  -4  -5  152.04    8.72
   3  -4  -5  169.12   10.12
   3  -4  -5  152.78    8.02
  -3   4   5  216.07   12.43
  -3   4   5  172.09    9.94
  -3   4   5  152.35    8.38
   3  -4  -4  536.54   36.36
   3  -4  -4  573.32   37.56
   3  -4  -4  549.80   36.92
   3  -4  -4  563.07   36.64
   3  -4  -4  619.27   42.09
   3  -4  -4  571.41   37.43
  -3   4   4  628.31   42.46
  -3   4   4  535.64   35.01
  -3   4   4  614.19   41.14
  -3   4   4  497.09   33.71
   3  -4  -3   29.96    1.41
   3  -4  -3   29.99    1.36
   3  -4  -3   28.36    1.60
   3  -4  -3   30.49    1.93
   3  -4  -3   30.02    1.61
   3  -4  -3   29.45    1.45
  -3   4   3   25.76    1.45
  -3   4   3   29.64    1.30
  -3   4   3   33.55    1.96
  -3   4   3   31.43    1.68
   3  -4  -2  203.60   12.04
   3  -4  -2  232.13   13.43
   3  -4  -2  214.97   12.55
   3  -4  -2  241.50   15.07
   3  -4  -2  225.50   13.07
  -3   4   2  210.15   11.60
  -3   4   2  206.08   12.18
  -3   4   2  237.87   13.77
  -3   4   2  235.79   13.94
  -3   4   2  202.76   11.10
   3  -4  -1  655.12   43.66
   3  -4  -1  636.07   43.27
   3  -4  -1  615.55   41.47
   3  -4  -1  567.72   38.30
   3  -4  -1  580.37   39.16
  -3   4   1  543.94   35.22
  -3   4   1  671.56   44.76
  -3   4   1  631.96   42.47
  -3   4   1  587.29   39.64
  -3   4   1  601.61   39.09
   3  -4   0  441.47   28.59
   3  -4   0  456.21   28.95
   3  -4   0  398.21   25.60
   3  -4   0  396.24   25.16
   3  -4   0  430.48   27.66
  -3   4   0  408.44   25.29
  -3   4   0  403.23   26.34
  -3   4   0  439.37   28.00
  -3   4   0  489.00   30.74
   3  -4   1  361.13   22.23
   3  -4   1  321.39   20.04
   3  -4   1  322.66   20.26
   3  -4   1  303.85   18.66
   3  -4   1  348.72   21.15
  -3   4  -1  335.55   21.01
  -3   4  -1  336.73   20.92
  -3   4  -1  312.16   18.82
  -3   4  -1  362.65   22.25
   3  -4   2  858.74   60.49
   3  -4   2  748.61   52.94
   3  -4   2  797.84   56.76
   3  -4   2  782.40   55.87
   3  -4   2  888.95   63.49
  -3   4  -2  804.90   56.51
  -3   4  -2  962.21   67.74
  -3   4  -2  847.03   60.07
  -3   4  -2  801.42   57.42
   3  -4   3   72.46    3.93
   3  -4   3   61.14    3.40
   3  -4   3   65.29    3.36
   3  -4   3   55.61    2.99
   3  -4   3   56.85    3.14
   3  -4   3   61.53    3.12
  -3   4  -3   59.98    3.50
  -3   4  -3   61.14    3.17
  -3   4  -3   63.96    3.83
  -3   4  -3   67.19    3.52
   3  -4   4  337.02   21.05
   3  -4   4  293.14   18.47
   3  -4   4  331.16   20.19
   3  -4   4  324.60   19.89
   3  -4   4  284.73   17.80
  -3   4  -4  308.39   19.40
  -3   4  -4  311.65   19.89
  -3   4  -4  281.49   17.58
  -3   4  -4  338.93   21.42
  -3   4  -4  328.44   20.16
   3  -4   5  950.24   69.76
   3  -4   5 1018.07   74.43
   3  -4   5  929.78   67.78
   3  -4   5  835.80   61.49
   3  -4   5 1010.73   73.78
  -3   4  -5  953.55   70.71
  -3   4  -5 1018.25   74.58
  -3   4  -5  859.72   63.62
  -3   4  -5  960.43   70.20
  -3   4  -5  929.07   68.52
   3  -4   6  831.20   59.07
   3  -4   6  736.13   52.43
   3  -4   6  840.10   60.06
   3  -4   6  671.91   48.10
   3  -4   6  806.25   57.79
  -3   4  -6  758.69   55.07
  -3   4  -6  783.49   57.49
  -3   4  -6  814.55   58.09
  -3   4  -6  733.55   51.99
  -3   4  -6  727.65   53.03
   3  -4   7  115.77    6.83
   3  -4   7  103.93    6.28
   3  -4   7  112.42    6.38
   3  -4   7   98.97    5.66
   3  -4   7   88.57    5.04
  -3   4  -7   95.32    5.69
  -3   4  -7  108.61    6.69
  -3   4  -7  103.03    5.72
  -3   4  -7   96.17    7.13
   3  -4   8  625.70   43.83
   3  -4   8  654.58   46.08
[truncated: 6,086,089 more chars]
